# Supplementary material for: Olfactory gene dynamics in invasive Indian and non-invasive African malaria vectors at the crossroads of development, infection and resistance
Source: Sci Rep. 2025 Oct 28;15:37696. doi: 10.1038/s41598-025-21404-9 (PMC12568962; doi:10.1038/s41598-025-21404-9)
Supplement: Supplementary file 1 — Supplementary Material 1 [file 41598_2025_21404_MOESM1_ESM.xlsx]

## Sheet: Sheet1
Anopheles stephensi OBPs
S.No.	Name	New vectorbase ID	Old Vectorbase ID	Refseq Gene ID	Refseq Protein ID	Gene_Start	Gene_end	Chromosome No.	Gene characterization	Uniprot ID	Gene Structure (Exon:Introns)		Remarks	Domain in portein	Domain duplication
1	ASOBP1	ASTEI20_041181	LOC118504557	XM_036039178.1	XP_035895071.1	3502950	3506223	ChrX	OBP-uncharacterized	UPI00165878EC	7:6			PhBP	NO
2	ASOBP2	ASTEI20_040236	LOC118504570	XM_036039190.1	XP_035895083.1	3502426	3503108	ChrX	OBP9	UPI0007D49C9C	2:1			PBP_GOBP	NO
3	ASOBP3	ASTEI20_039966	LOC118510310	XM_036051950.1	XP_035907843.1	14991548	14992829	ChrX	OBP45-like	UPI0016589633	1:0			PBP_GOBP/PBP_GOBP	YES
4	ASOBP4	ASTEI20_045434	LOC118510318	XM_036051964.1	XP_035907857.1	14981952	14984847	ChrX	OBP45-like	UPI001658B471	1:0			PBP_GOBP	NO
5	ASOBP5	ASTEI20_045830	LOC118510325	XM_036051975.1	XP_035907868.1	14967678	14975061	ChrX	OBP45-like	UPI0016587C3E	1:0			PBP_GOBP	NO
6	ASOBP6	ASTEI20_040592	LOC118510331	XM_036051989.1	XP_035907882.1	14976078	14981779	ChrX	OBP69-like	UPI001658B79F	2:1			PBP_GOBP	NO
7	ASOBP7	ASTEI20_041207	LOC118502402	XM_036034624.1	XP_035890517.1	48726994	48727668	Chr2	OBP69-like	UPI0016587F65	1:0		No hit CDD; Interpro	PBP_GOBP	NO
8	ASOBP8	ASTEI20_035472	LOC118502745	XM_036035310.1	XP_035891203.1	53827137	53827977	Chr2	PBP6-like	UPI0007D65517	2:1			PBP_GOBP	NO
9	ASOBP9	ASTEI20_040727	LOC118502746	XM_036035311.1	XP_035891204.1	53569139	53570751	Chr2	OBP1	UPI0001C0A90D	7:6			PBP_GOBP	NO
10	ASOBP10	ASTEI20_035406	LOC118502748	XM_036035314.1	XP_035891207.1	53824794	53825950	Chr2	PBP6-like	UPI0007D4D10E	2:1			PBP_GOBP	NO
11	ASOBP11	ASTEI20_034286	LOC118503023	XM_036035847.1	XP_035891740.1	1668938	1670053	Chr2	OBP-uncharacterized	UPI0007D18AD1	4:3		OBP68 ?	PBP_GOBP	NO
12	ASOBP12	ASTEI20_039506	LOC118503024	XM_036035848.1	XP_035891741.1	1667931	1668580	Chr2	OBP56d-like	UPI0007D48DB3	2:1			PBP_GOBP	NO
13	ASOBP13	ASTEI20_037194	LOC118503161	XM_036036122.1	XP_035892015.1	92583589	92584334	Chr2	OBP56a-like	UPI0007D53419	3:2			PBP_GOBP	NO
14	ASOBP14	ASTEI20_045100	LOC118503418	XM_036036653.1	XP_035892546.1	29901149	29903719	Chr2	Un-OBP	UPI001658B7BE	1:0			PBP_GOBP/PBP_GOBP/PHA03247	YES
15	ASOBP15	ASTEI20_037344	LOC118503419	XM_036036654.1	XP_035892547.1	29903363	29905104	Chr2	OBP69-like	UPI0016588D11	1:0			PBP_GOBP/PBP_GOBP	YES
16	ASOBP16	ASTEI20_038899	LOC118503662	XM_036037187.1	XP_035893080.1	1682632	1683384	Chr2	OBP56d-like	UPI0016589048	3:2			PBP_GOBP	NO
17	ASOBP17	ASTEI20_031673	LOC118504157	XM_036038290.1	XP_035894183.1	14114172	14115049	Chr2	OBP-uncharacterized	UPI0007D154E4	2:1		No hit CDD; Interpro	PBP_GOBP	NO
18	ASOBP18	ASTEI20_033196	LOC118504227	XM_036038442.1	XP_035894335.1	35743764	35744455	Chr2	OBP99a-like	UPI001658A761	2:1			PBP_GOBP	NO
19	ASOBP19	ASTEI20_039601	LOC118504259	XM_036038488.1	XP_035894381.1	73498616	73500233	Chr2	OBP72-like	UPI0007D47D67	4:3			PBP_GOBP	NO
20	ASOBP20	ASTEI20_032835	LOC118504577	XM_036039224.1	XP_035895117.1	70103120	70108748	Chr2	OBP40	UPI0016589836	1:0			PBP_GOBP/PBP_GOBP	Yes
21	ASOBP21	ASTEI20_044028	LOC118504578	XM_036039225.1	XP_035895118.1	70102001	70103025	Chr2	OBP39	UPI001658B783	1:0			PBP_GOBP/PBP_GOBP	Yes
22	ASOBP22	ASTEI20_043282	ASTEI20_035413	XM_036039791.1	XP_035895684.1	1670462	1671234	Chr2	OBP56d-like	UPI0007D3BE02	3:2			PBP_GOBP	NO
23	ASOBP23	ASTEI20_041624	LOC118504874	XM_036039925.1	XP_035895818.1	1722035	1722938	Chr2	OBP10	UPI0007D6B547	3:2			PBP_GOBP	NO
24	ASOBP24	ASTEI20_040102	LOC118504876	XM_036039928.1	XP_035895821.1	1724553	1725374	Chr2	OBP69a	UPI0007D2218A	2:1			PBP_GOBP	NO
25	ASOBP25	ASTEI20_045782	LOC118505522	XM_036041433.1	XP_035897326.1	80776634	80778194	Chr2	OBP-uncharacterized	UPI00165892A2	1:0			PBP_GOBP	NO
26	ASOBP26	ASTEI20_037942	LOC118505693	XM_036041832.1	XP_035897725.1	82652676	82654850	Chr2	OBP69a	UPI0016588ACC	3:2			PBP_GOBP	NO
27	ASOBP27	ASTEI20_043693	LOC118506007	XM_036042592.1	XP_035898485.1	27300691	27302000	Chr2	OBP-Lush	UPI0007D31BED	5:4			PBP_GOBP	NO
28	ASOBP28	ASTEI20_035939	LOC118506171	XM_036042941.1	XP_035898834.1	41036755	41037854	Chr2	OBP72-like	UPI00165896AD	4:3			PBP_GOBP	NO
29	ASOBP29	ASTEI20_038184	LOC118506172	XM_036042943.1	XP_035898836.1	41037858	41046538	Chr2	OBP72	UPI0007D2441E	4:3			PBP_GOBP	NO
30	ASOBP30	ASTEI20_038248	LOC118506477	XM_036043657.1	XP_035899548.1	60149908	60152826	Chr2	OBP83a-like_variantX2	UPI0007D6B6E1	14:13			PBP_GOBP	NO
31	ASOBP31	ASTEI20_035676	LOC118507089	XM_036045077.1	XP_035900970.1	1674897	1675575	Chr2	OBP56d-like	UPI00165897C4	2:1			PBP_GOBP	NO
32	ASOBP32	ASTEI20_038550	LOC118507680	XM_036046474.1	XP_035902367.1	75940159	75940895	Chr2	OBP19d-like	UPI0007D42003	2:1			PBP_GOBP	NO
33	ASOBP33	ASTEI20_032806	LOC118507965	XM_036047294.1	XP_035903187.1	1671343	1672023	Chr2	OBP56d-like	UPI0007D5009D	2:1			PBP_GOBP	NO
34	ASOBP34	ASTEI20_038893	LOC118508265	XM_036047896.1	XP_035903789.1	84286038	84286853	Chr2	OBP84a-like	UPI001658A7F9	3:2			PBP_GOBP	NO
35	ASOBP35	ASTEI20_035815	LOC118509188	XM_036049456.1	XP_035905349.1	80322186	80322976	Chr3	D7-Like	UPI0016587811	3:2			PhBP	NO
36	ASOBP36	ASTEI20_038877	LOC118509190	XM_036049457.1	XP_035905350.1	80323529	80324214	Chr3	OBP-uncharacterized	UPI0016589AD5	3:2			PBP_GOBP superfamily	NO
37	ASOBP37	ASTEI20_033502	LOC118509191	XM_036049459.1	XP_035905352.1	80324865	80325657	Chr3	D7-Like	UPI000017DD1C	3:2			PhBP	NO
38	ASOBP38	ASTEI20_035413	LOC118509192	XM_036049460.1	XP_035905353.1	80328928	80330501	Chr3	D7-L3	UPI001658B01C	4:3		No hit CDD; Interpro	PBP_GOBP/PBP_GOBP	YES
39	ASOBP39	ASTEI20_030789	LOC118509193	XM_036049461.1	XP_035905354.1	80341432	80342788	Chr3	SGA-OBP-uncharacteized	UPI0016588CD1	4:3			PBP_GOBP	NO
40	ASOBP40	ASTEI20_036412	LOC118509194	XM_036049462.1	XP_035905355.1	80331287	80332056	Chr3	SGA-OBP-uncharacteized	UPI001658841E	4:3			PBP_GOBP superfamily	NO
41	ASOBP41	ASTEI20_032838	LOC118509195	XM_036049464.1	XP_035905357.1	80327359	80328021	Chr3	D7-Like	UPI001658A8F1	2:1		No hit CDD; Interpro	PBP_GOBP
42	ASOBP42	ASTEI20_033606	LOC118509196	XM_036049465.1	XP_035905358.1	80326454	80327187	Chr3	D7-Like	UPI000007BC36	3:2			PBP_GOBP superfamily	NO
43	ASOBP43	ASTEI20_036866	LOC118509197	XM_036049467.1	XP_035905360.1	80339865	80340630	Chr3	SGP-OBP-uncharacteized	UPI0007D527E6	3:2		No hit CDD; Interpro	PBP_GOBP
44	ASOBP44	ASTEI20_035416	LOC118509362	XM_036049885.1	XP_035905778.1	29198027	29199927	Chr3	OBP72-like	UPI001658B331	3:2			PBP_GOBP	NO
45	ASOBP45	ASTEI20_042621	LOC118509531	XM_036050251.1	XP_035906144.1	32105057	32110248	Chr3	OBP70	UPI0007D2179D	4:3		No hit CDD; Interpro	PBP_GOBP
46	ASOBP46	ASTEI20_037810	LOC118510175	XM_036051695.1	XP_035907588.1	4072025	4073047	Chr3	OBP-uncharacterized	UPI00165876AD	3:2		No hit CDD; Uncharacterized in Interpro
47	ASOBP47	ASTEI20_036118	LOC118510176	XM_036051696.1	XP_035907589.1	4066636	4067635	Chr3	OBP-uncharacterized	UPI0007D54591	2:1		No hit CDD; Interpro	PBP_GOBP superfamily	NO
48	ASOBP48	ASTEI20_032730	LOC118510178	XM_036051698.1	XP_035907591.1	4069862	4070949	Chr3	OBP-uncharacterized	UPI0007D2B692	4:3		No hit CDD; Interpro	PBP_GOBP
49	ASOBP49	ASTEI20_034477	LOC118510184	XM_036051706.1	XP_035907599.1	4079998	4081020	Chr3	OBP66-like	UPI0016588A33	4:3		No hit CDD; Interpro	PBP_GOBP
50	ASOBP50	ASTEI20_035821	LOC118510185	XM_036051707.1	XP_035907600.1	4081198	4082157	Chr3	OBP67-like	UPI0007D1D5EE	4:3		No hit CDD; Interpro	PBP_GOBP
51	ASOBP51	ASTEI20_035864	LOC118510187	XM_036051708.1	XP_035907601.1	4082398	4083455	Chr3	OBP67-like	UPI0016588312	4:3		No hit CDD; Uncharacterized in Interpro	PBP_GOBP
52	ASOBP52	ASTEI20_038823	LOC118510478	XM_036052357.1	XP_035908250.1	7699749	7700948	Chr3	OBP-uncharacterized	UPI001658B044	5:4		No hit CDD; Interpro	PBP_GOBP
53	ASOBP53	ASTEI20_043137	LOC118510479	XM_036052359.1	XP_035908252.1	7701261	7702257	Chr3	OBP-uncharacterized	UPI0016589178	5:4		No hit CDD; Interpro	PBP_GOBP
54	ASOBP54	ASTEI20_035911	LOC118510480	XM_036052360.1	XP_035908253.1	7705105	7705897	Chr3	OBP-uncharacterized	UPI001658802B	3:2		No hit CDD; Interpro
55	ASOBP55	ASTEI20_041730	LOC118510798	XM_036053110.1	XP_035909003.1	75970707	75972513	Chr3	OBP43	UPI0007D17A87	1:0			PBP_GOBP/PBP_GOBP	YES
56	ASOBP56	ASTEI20_032313	LOC118511635	XM_036054948.1	XP_035910841.1	64432700	64435610	Chr3	OBPLush-like	UPI0009B4EDAF	5:4			PBP_GOBP	NO
57	ASOBP57	ASTEI20_043523	LOC118513288	XM_036058860.1	XP_035914753.1	28545206	28548252	Chr3	OBP41	UPI0007D5D2B2	1:0			PBP_GOBP/PBP_GOBP	YES
58	ASOBP58	ASTEI20_034021	LOC118513344	XM_036058972.1	XP_035914865.1	54063679	54064649	Chr3	OBP42	UPI0007D574B4	1:0			PBP_GOBP/PBP_GOBP	YES
59	ASOBP59	ASTEI20_037717	LOC118513793	XM_036059979.1	XP_035915872.1	83918068	83941856	Chr3	CSP4	UPI00165881A3	2:1			OS-D superfamily	NO
60	ASOBP60	ASTEI20_031130	LOC118513796	XM_036059982.1	XP_035915875.1	83964861	83969570	Chr3	CSP1	UPI0007D1EABC	3:2			OS-D	NO
61	ASOBP61	ASTEI20_033787	LOC118513797	XM_036059985.1	XP_035915885.1	83975560	83996821	Chr3	CSP5	UPI001658A7F7	19:18			OS-D	NO
62	ASOBP62	ASTEI20_034732	LOC118513800	XM_036059998.1	XP_035915891.1	84009750	84010963	Chr3	CSP3	UPI001658826A	2:1			OS-D	NO
63	ASOBP63	ASTEI20_043383	LOC118513801	XM_036060001.1	XP_035915893.1	84024468	84025872	Chr3	SAP2	UPI0007D2F08C	4:3			OS-D	NO
64	ASOBP64	ASTEI20_038944	LOC118513802	XM_036060002.1	XP_035915895.1	84012317	84014417	Chr3	SAP3	UPI0016588208	5:4			OS-D	NO
65	ASOBP65	ASTEI20_039263	LOC118513803	XM_036060005.1	XP_035915898.1	84026137	84027349	Chr3	SAP1	UPI0007D360F1	2:1			OS-D	NO
66	ASOBP66	ASTEI20_033655	LOC118514325	XM_036061110.1	XP_035917003.1	7698659	7699486	Chr3	OBP-uncharacterized	UPI001658AD93	4:3		No hit CDD; Uncharacterized in Interpro
67	ASOBP67	ASTEI20_032076	LOC118514663	XM_036061705.1	XP_035917598.1	78558028	78558881	Chr3	OBP56d-like	UPI0007D6993F	3:2			PBP_GOBP	NO
68	ASOBP68	ASTEI20_042424	LOC118517255	XM_036063230.1	XP_035919123.1	NA	NA	NA	OBP-uncharacterized	UPI001658716B	2:1		No hit CDD; Interpro	PBP_GOBP
69	ASOBP69	ASTEI20_032602	LOC118515263	XM_036061949.1	XP_035917842.1	NA	NA	NA	OBP84a-like	UPI001658AD4D	6:5			PBP_GOBP	NO
70	ASOBP70	ASTEI20_043326	LOC118517239	XM_036063213.1	XP_035919106.1	NA	NA	NA	OBP72-like	UPI001658B331	3:2			PBP_GOBP	NO
71	ASOBP71	ASTEI20_037176	LOC118517250	XM_036063223.1	XP_035919116.1	NA	NA	NA	OBP-uncharacterized	UPI001658937A	3:2			PhBP	NO
72	ASOBP72	ASTEI20_037375	LOC118517256	XM_036063231.1	XP_035919124.1	NA	NA	NA	SGA-OBP-uncharacteized	UPI000017DD1C	3:2			PhBP	NO
Anopheles stephensi OR
S.No.	Name	New vectorbase ID	Old Vectorbase ID	Refseq Gene ID	Refseq Protein ID	Gene_Start	Gene_end	Chromosome No.	Gene characterization	Uniprot ID	Gene Structure (Exon:Introns)
1	ASOR1	ASTEI20_038574	LOC118502993	XM_036036195.1	XP_035892088.1	1935503	1937131	ChrX	OR-uncharacterized	UPI0007D201C2	2:1
2	ASOR2	ASTEI20_034733	LOC118506771	XM_036044370.1	XP_035900263.1	10616489	10617354	ChrX	OR-uncharacterized	UPI0016587C94	3:2
3	ASOR3	ASTEI20_034682	LOC118514681	XM_036061824.1	XP_035917717.1	10614977	10616274	ChrX	OR22c-like	UPI0016589754	2:1
4	ASOR4	ASTEI20_039888	LOC118516006	XM_036062259.1	XP_035918152.1	10617355	10618116	ChrX	OR-uncharacterized	UPI0016589A2F	1:0
5	ASOR5	ASTEI20_039944	LOC118502471	XM_036034703.1	XP_035890596.1	79753046	79754443	Chr2	OR22c-like	UPI0016587AB6	3:2
6	ASOR6	ASTEI20_040382	LOC118502472	XM_036034704.1	XP_035890597.1	79754608	79755861	Chr2	Putative-OR83c-like	UPI00165882F5	1:0
7	ASOR7	ASTEI20_038088	LOC118502475	XM_036034707.1	XP_035890600.1	81170091	81171765	Chr2	OR-uncharacterized	UPI0016588A08	3:2
8	ASOR8	ASTEI20_033287	LOC118502484	XM_036034715.1	XP_035890608.1	86230250	86232246	Chr2	OR22c-like	UPI00165879A2	6:5
9	ASOR9	ASTEI20_043649	LOC118502720	XM_036035275.1	XP_035891168.1	53554388	53558983	Chr2	Putative-OR83c-like	UPI0001C0A90E	3:2
10	ASOR10	ASTEI20_040939	LOC118503653	XM_036037173.1	XP_035893066.1	65270814	65273638	Chr2	OR94a-like	UPI0016588E92	5:4
11	ASOR11	ASTEI20_042234	LOC118503656	XM_036037179.1	XP_035893072.1	65268053	65269391	Chr2	OR94b-like	UPI001658B8ED	4:3
12	ASOR12	ASTEI20_032062	LOC118503850	XM_036037561.1	XP_035893454.1	9847338	9849884	Chr2	OR-uncharacterized	UPI001658A86E	4:3
13	ASOR13	ASTEI20_031025	LOC118503863	XM_036037593.1	XP_035893486.1	9992666	9993727	Chr2	OR-uncharacterized	UPI0016588850	3:2
14	ASOR14	ASTEI20_033503	LOC118504650	XM_036039416.1	XP_035895309.1	71338916	71339475	Chr2	Putative-OR83c-like	UPI001658BCDD	3:2
15	ASOR15	ASTEI20_032696	LOC118505078	XM_036040367.1	XP_035896260.1	87464684	87466778	Chr2	OR13a-like	UPI00165887E7	7:6
16	ASOR16	ASTEI20_039035	LOC118505546	XM_036041487.1	XP_035897380.1	81162966	81165117	Chr2	OR-uncharacterized	UPI0016589C82	3:2
17	ASOR17	ASTEI20_034616	LOC118506022	XM_036042625.1	XP_035898518.1	27514823	27516417	Chr2	OR67d	UPI001658B966	5:4
18	ASOR18	ASTEI20_031397	LOC118506200	XM_036043008.1	XP_035898901.1	24477407	24478958	Chr2	OR56a-like	UPI001658B833	4:3
19	ASOR19	ASTEI20_034704	LOC118506317	XM_036043266.1	XP_035899159.1	18938874	18941980	Chr2	OR-uncharacterized	UPI001658BF20	8:7
20	ASOR20	ASTEI20_042335	LOC118506605	XM_036043972.1	XP_035899865.1	62041565	62043963	Chr2	OR85c-like	UPI001658AA62	3:2
21	ASOR21	ASTEI20_040829	LOC118507296	XM_036045660.1	XP_035901553.1	18936756	18938754	Chr2	OR49b-like	UPI001658AC7F	6:5
22	ASOR22	ASTEI20_035845	LOC118507433	XM_036045907.1	XP_035901800.1	33247565	33249045	Chr2	OR43a-like	UPI0016587F60	5:4
23	ASOR23	ASTEI20_044262	LOC118507903	XM_036047158.1	XP_035903051.1	40105672	40109989	Chr2	OR2-like	UPI001658A4CA	5:4
24	ASOR24	ASTEI20_033014	LOC118508261	XM_036047887.1	XP_035903783.1	84344726	84363336	Chr2	OR-coreceptor	UPI0007D38C93	13:12
25	ASOR25	ASTEI20_035048	LOC118508262	XM_036047892.1	XP_035903785.1	84320094	84323292	Chr2	OR83a-like	UPI0016587751	7:6
26	ASOR26	ASTEI20_042314	LOC118508959	XM_036048887.1	XP_035904780.1	57730132	57730675	Chr3	OR30a-like	UPI001658C401	3:2
27	ASOR27	ASTEI20_037766	LOC118509018	XM_036049036.1	XP_035904929.1	37480257	37481896	Chr3	OR82a-like	UPI0007D5A67D	4:3
28	ASOR28	ASTEI20_037609	LOC118509031	XM_036049068.1	XP_035904961.1	37533758	37535588	Chr3	OR82a-like	UPI00165883C3	4:3
29	ASOR29	ASTEI20_041680	LOC118509034	XM_036049072.1	XP_035904965.1	37684552	37685894	Chr3	OR82a-like	UPI0016589B10	4:3
30	ASOR30	ASTEI20_036993	LOC118509993	XM_036051376.1	XP_035907269.1	53597542	53598892	Chr3	OR-uncharacterized	UPI001658782A	4:3
31	ASOR31	ASTEI20_038723	LOC118509997	XM_036051381.1	XP_035907274.1	57710888	57712121	Chr3	Putative-OR-83c	UPI001658A30A	5:4
32	ASOR32	ASTEI20_037346	LOC118509998	XM_036051382.1	XP_035907275.1	57713074	57718636	Chr3	Putative-OR83c	UPI00165877CA	3:2
33	ASOR33	ASTEI20_036690	LOC118509999	XM_036051383.1	XP_035907276.1	57726900	57728925	Chr3	Putative-OR-83c	UPI00165884A1	6:5
34	ASOR34	ASTEI20_045880	LOC118510000	XM_036051384.1	XP_035907277.1	57734250	57735219	Chr3	OR-uncharacterized	UPI001658B0FB	3:2
35	ASOR35	ASTEI20_037200	LOC118510050	XM_036051439.1	XP_035907332.1	79604326	79605399	Chr3	OR1-like	UPI001658B8B2	5:4
36	ASOR36	ASTEI20_040173	LOC118510056	XM_036051445.1	XP_035907338.1	83045708	83047108	Chr3	OR49b-like	UPI0016588C1F	4:3
37	ASOR37	ASTEI20_037581	LOC118510690	XM_036052863.1	XP_035908756.1	73577430	73579965	Chr3	OR2-Like	UPI00017FB63B	6:5
38	ASOR38	ASTEI20_036642	LOC118510691	XM_036052864.1	XP_035908757.1	73573767	73575212	Chr3	OR2-Like	UPI0007D2E749	6:5
39	ASOR39	ASTEI20_033069	LOC118510692	FJ008071	XP_035908759.1	73606461	73609736	Chr3	OR2	UPI00017FB639	7:6
40	ASOR40	ASTEI20_039503	LOC118510790	XM_036053097.1	XP_035908990.1	75871291	75871996	Chr3	OR67a-like	UPI001658AF36	4:3
41	ASOR41	ASTEI20_045547	LOC118510791	XM_036053098.1	XP_035908991.1	75870474	75870923	Chr3	OR	UPI001658AC58	1:0
42	ASOR42	ASTEI20_030795	LOC118510805	XM_036053120.1	XP_035909013.1	76095505	76096918	Chr3	OR-uncharacterized	UPI001658769A	1:0
43	ASOR43	ASTEI20_034077	LOC118511343	XM_036054296.1	XP_035910190.1	24046083	24063434	Chr3	OR4-like	UPI00165891DC	10:9
44	ASOR44	ASTEI20_032853	LOC118511624	XM_036054927.1	XP_035910820.1	64343380	64345554	Chr3	OR1	UPI001658745A	8:7
45	ASOR45	ASTEI20_039545	LOC118512920	XM_036058071.1	XP_035913964.1	22057419	22059940	Chr3	OR63a-like	UPI0007D1D67E	8:7
46	ASOR46	ASTEI20_037172	LOC118513096	XM_036058497.1	XP_035914390.1	9787607	9789552	Chr3	Putative-OR92a	UPI0007D6255B	4:3
47	ASOR47	ASTEI20_040283	LOC118513983	XM_036060413.1	XP_035916306.1	86626353	86627508	Chr3	OR-uncharacterized	UPI001658BD3B	4:3
Anopheles stephensi IR
S.No.	Name	Vectorbase ID	Gene_Start	Gene_end	Scaffold ID	scaffold length	Gene characterization	Uniprot ID	Gene Structure (Exon:Introns)
1	ACIR1	ACUA000154	28335	31692	KI422931	38581	IR21a	A0A182LRH6	5:4
2	ACIR2	ACUA000191	29533	30639	AXCM01001504	39873	IR uncharacterized	A0A182LRJ5	3:2
3	ACIR3	ACUA000288	1628	3278	AXCM01016609	4576	IR uncharacterized	A0A182LRP1	2:1
4	ACIR4	ACUA000818	8518	10547	AXCM01002874	31713	IR7y	A0A182LSF4	2:1
5	ACIR5	ACUA000846	1032	1667	AXCM01015467	6535	IGluR uncharacterized	A0A182LSH0	2:1
6	ACIR6	ACUA001030	284	1420	KI422788	50965	GABAR-Alpha subunit uncharacterized	A0A182LSS3	2:1
7	ACIR7	ACUA001285	17982	20269	AXCM01001491	41717	IR40a	A0A182LT48	4:3
8	ACIR8	ACUA001357	416	4445	KI427302	4575	IR uncharacterized	A0A182LT80	4:3
9	ACIR9	ACUA002432	3858	5501	AXCM01016696	5777	IR uncharacterized	A0A182LUQ7	3:2
10	ACIR10	ACUA002604	7326	8997	AXCM01009056	11242	IR uncharacterized	A0A182LUZ0	2:1
11	ACIR11	ACUA002861	3437	5272	KI426483	7290	IR uncharacterized	A0A182LVB5	2:1
12	ACIR12	ACUA003101	9725	12360	KI425707	12439	IR uncharacterized	A0A182LVN5	3:2
13	ACIR13	ACUA003217	1589	6167	KI426957	6350	IR uncharacterized	A0A182LVV1	2:1
14	ACIR14	ACUA004678	1082	3494	AXCM01016696	5777	IR uncharacterized	A0A182LY05	3:2
15	ACIR15	ACUA004914	9966	12092	KI424021	20393	IR60a	A0A182LYB9	1:0
16	ACIR16	ACUA005590	5059	18990	KI424939	22811	IGluR uncharacterized	A0A182LZB2	6:5
17	ACIR17	ACUA005614	6404	8500	KI422490	128368	IR101	A0A182LZC6	2:1
18	ACIR18	ACUA005627	4203	4740	AXCM01016051	4947	IGluR uncharacterized	A0A182LZD5	2:1
19	ACIR19	ACUA005641	4064	5845	AXCM01007370	13575	IR uncharacterized	A0A182LZD9	2:1
20	ACIR20	ACUA005778	439	2314	AXCM01005765	16977	IR uncharacterized	A0A182LZL1	2:1
21	ACIR21	ACUA006119	24581	31264	AXCM01001209	43328	IR41t.2	A0A182M015	6:5
22	ACIR22	ACUA006378	4929	7185	AXCM01010089	9763	IR41n	A0A182M0D3	5:4
23	ACIR23	ACUA006732	23950	29431	AXCM01001504	39873	IR75h.2	A0A182M0W1	9:8
24	ACIR24	ACUA007810	3584	7448	KI426288	11823	GABAR-Alpha subunit	A0A182M2G4	7:6
25	ACIR25	ACUA007915	25082	31582	KI423376	33792	IR_NMDAR3	A0A182M2L0	14:13
26	ACIR26	ACUA008598	5141	11772	KI425750	1240`1	IR uncharacterized	A0A182M3K1	8:7
27	ACIR27	ACUA008736	10816	13088	KI425454	15546	IR75I	A0A182M3R5	5:4
28	ACIR28	ACUA008908	1599	2266	AXCM01018335	3682	IGluR uncharacterized	A0A182M412	3:2
29	ACIR29	ACUA008930	3330	3657	AXCM01019413	3911	IR uncharacterized	A0A182M424	1:0
30	ACIR30	ACUA008945	3745	6046	AXCM01016737	7470	IR uncharacterized	A0A182M428	4:3
31	ACIR31	ACUA009655	282	779	AXCM01019409	3861	IR uncharacterized	A0A182M526	1:0
32	ACIR32	ACUA009967	15187	16875	KI422888	42677	IR uncharacterized	A0A182M5I2	1:0
33	ACIR33	ACUA010416	7835	10919	KI425020	12951	GABAR-Alpha subunit uncharacterized	A0A182M645	3:2
34	ACIR34	ACUA010763	1731	18805	KI423814	33562	IR uncharacterized	A0A182M6M1	6:5
35	ACIR35	ACUA011536	74545	76677	KI422520	99007	IR100i	A0A182M7P6	4:3
36	ACIR36	ACUA011656	78	2725	KI422487	129936	IR uncharacterized	A0A182M7W2	4:3
37	ACIR37	ACUA011786	35427	37600	KI422600	70090	IR41b	A0A182M828	5:4
38	ACIR38	ACUA011834	7139	10840	KI423715	26344	IGluR uncharacterized	A0A182M854	7:6
39	ACIR39	ACUA012318	8836	15493	KI422833	45490	IR31a	A0A182M8U0	13:12
40	ACIR40	ACUA012674	485	4592	AXCM01006945	14379	IR_NMDAR1	A0A182M9C1	12:11
41	ACIR41	ACUA012773	97513	101318	AXCM01000163	104521	IR25a	A0A182M9H0	10:9
42	ACIR42	ACUA013599	45257	48775	KI422787	56998	IR135	A0A182MAM8	2:1
43	ACIR43	ACUA014065	3911	5397	AXCM01014779	5687	IR uncharacterized	A0A182MBA5	3:2
44	ACIR44	ACUA014698	556	1221	AXCM01022792	1398	IGluR uncharacterized	A0A182MC75	2:1
45	ACIR45	ACUA014728	16628	20679	KI423643	23729	IR41a	A0A182MC87	5:4
46	ACIR46	ACUA014811	30568	33146	AXCM01001504	39873	IR75g	A0A182MCC2	8:7
47	ACIR47	ACUA014875	1903	2316	AXCM01020693	2753	GABAR-Alpha subunit uncharacterized	A0A182MCF2	1:0
48	ACIR48	ACUA015047	75525	80730	KI422508	113159	IR76b	A0A182MCN5	4:3
49	ACIR49	ACUA015898	26547	28883	AXCM01001403	43824	IR68a	A0A182MDX7	1:0
50	ACIR50	ACUA016051	885	3754	AXCM01010089	9763	IR41c	A0A182ME51	5:4
51	ACIR51	ACUA016259	23227	27344	KI422638	63349	IR93a	A0A182MEF6	18:17
52	ACIR52	ACUA016589	13487	15448	AXCM01002874	31713	IR7s	A0A182MEV9	1:0
53	ACIR53	ACUA016778	415	2484	AXCM01000617	62519	IR100a	A0A182MF46	2:1
54	ACIR54	ACUA017285	34463	37306	KI422744	51703	IR8a	A0A182MFV8	3:2
55	ACIR55	ACUA017440	2159	7309	AXCM01011259	8594	IR uncharacterized	A0A182MG29	2:1
56	ACIR56	ACUA017915	7146	18301	KI424516	21042	IGluRIIc	A0A182MGS7	11:10
57	ACIR57	ACUA018021	24379	26399	AXCM01000485	64581	IR7 uncharacterized	A0A182MGX9	4:3
58	ACIR58	ACUA018345	13296	14807	KI422888	42677	IR uncharacterized	A0A182MHF6	1:0
59	ACIR59	ACUA018608	1629	3728	AXCM01015069	5524	IR uncharacterized	A0A182MHT5	1:0
60	ACIR60	ACUA018931	20485	22431	AXCM01002874	31713	IR7h.1	A0A182MI97	1:0
61	ACIR61	ACUA019229	151	11629	KI425475	12731	IR_NMDAR2	A0A182MIQ3	5:4
62	ACIR62	ACUA019270	539	7817	KI426620	7978	IR142	A0A182MIS6	5:4
63	ACIR63	ACUA019484	7869	11533	KI423142	39430	IR uncharacterized	A0A182MJ29	3:2
64	ACIR64	ACUA020579	7391	11852	AXCM01001395	40375	IR141	A0A182MKM5	7:6
65	ACIR65	ACUA021073	2654	6300	AXCM01016135	6768	IR100h uncharacterized	A0A182MLD6	4:3
66	ACIR66	ACUA022596	35444	37555	AXCM01001619	39547	IR75k	A0A182MNM0	3:2
67	ACIR67	ACUA023049	26716	32435	AXCM01000485	64581	IR7 uncharacterized	A0A182MPA2	6:5
68	ACIR68	ACUA023182	4660	17365	KI422525	98102	IR uncharacterized	A0A182MPH2	5:4
69	ACIR69	ACUA023418	14109	18022	KI424315	19490	IR uncharacterized	A0A182MPV1	3:2
70	ACIR70	ACUA023504	36251	37189	KI423070	38591	IR75 uncharacterized	A0A182MPZ1	2:1
71	ACIR71	ACUA024213	34511	36244	KI423070	38591	IR75 uncharacterized	A0A182MR17	3:2
72	ACIR72	ACUA024346	564	3403	AXCM01019105	4505	IGluR uncharacterized	A0A182MR86	4:3
73	ACIR73	ACUA024437	77	2535	AXCM01020333	2626	IR uncharacterized	A0A182MRD3	2:1
74	ACIR74	ACUA024682	11303	13297	AXCM01002874	31713	IR7x	A0A182MRQ9	1:0
75	ACIR75	ACUA025578	367	4706	KI425750	12401	IR uncharacterized	A0A182MT02	3:2
76	ACIR76	ACUA025671	36415	43235	KI422554	89046	IR uncharacterized	A0A182MT52	3:2
77	ACIR77	ACUA026231	21002	22210	AXCM01004030	23232	IR100h uncharacterized	A0A182MU07	1:0
78	ACIR78	ACUA026376	418	2120	AXCM01020821	2361	IR uncharacterized	A0A182MU90	2:1
79	ACIR79	ACUA026908	1697	12668	KI422943	40096	IR139	A0A182MV13	3:2
80	ACIR80	ACUA027975	16420	18371	AXCM01002874	31713	IR7n	A0A182MWH2	2:1
81	ACIR81	ACUA029142	18483	20288	KI423624	25834	IR uncharacterized	A0A2C9GUM7	1:0
82	ACIR82	ACUA029143	23515	24936	KI423624	25834	IR uncharacterized	A0A2C9GUN3	1:0
83	ACIR83	ACUA029199	4544	10022	KI423538	24559	IGluR uncharacterized	NA	9:8
Anopheles stephensi GusR
S.No.	Name	New vectorbase ID	Old Vectorbase ID	Refseq Gene ID	Refseq Protein ID	Gene_Start	Gene_end	Chromosome No.	Gene characterization	Uniprot ID	Gene Structure (Exon:Introns)
1	ASGUSR1	ASTEI20_036920	LOC118502391	XM_036034613.1	XP_035890506.1	46632084	46636672	Chr2	GusR-for-sugartaste64e-like	UPI00165877AA	9:8
2	ASGUSR2	ASTEI20_040077	LOC118502392	XM_036034614.1	XP_035890507.1	46639186	46650527	Chr2	GusR-uncharacterized	UPI00165871EC	19:18
3	ASGUSR3	ASTEI20_044387	LOC118517564	XM_036063807.1	XP_035919700.1	93131478	93133045	Chr2	GusR-uncharacterized	UPI0016588BF9	4:3
4	ASGUSR4	ASTEI20_034280	LOC118517587	XM_036063866.1	XP_035919759.1	93316238	93324281	Chr2	Putative-GusR2a	UPI0016587DD5	12:11
5	ASGUSR5	ASTEI20_041537	LOC118509611	XM_036050421.1	XP_035906314.1	33900555	33902183	Chr3	Putative-GusR2a	UPI0007D43D9F	3:2
6	ASGUSR6	ASTEI20_031051	LOC118510291	XM_036051912.1	XP_035907804.1	5388495	5395806	Chr3	GusR-uncharacterized	UPI0016587E71	8:7
7	ASGUSR7	ASTEI20_045995	LOC118511067	XM_036053675.1	XP_035909568.1	45101306	45102981	Chr3	Putative-GusR28b	UPI001658844A	2:1
8	ASGUSR8	ASTEI20_044060	LOC118513932	XM_036060303.1	XP_035916196.1	85868709	85877052	Chr3	GusR-for-bittertaste66a-like	UPI0016587FCB	6:5
9	ASGUSR9	ASTEI20_036463	LOC118513947	XM_036060337.1	XP_035916230.1	85877171	85880025	Chr3	GusR-uncharacterized	UPI001658A992	6:5
Anopheles culicifacies OBP
S.No.	Name	Vectorbase ID	Gene_Start	Gene_end	Scaffold ID	Scaffold length	Gene characterization	Uniprot ID	Gene Structure (Exon:Introns)		Domain	Duplication
1	ACOBP1	ACUA000236	3574	4381	KI426202	10024	OBP uncharacterized	A0A182LRL4	3:2		PBP_GOBP	Yes
2	ACOBP2	ACUA001093	2656	4004	AXCM01016969	4317	SGA-OBP-uncharacteized	A0A182LSV0	4:3		PBP_GOBP superfamily	No
3	ACOBP3	ACUA001499	6720	14421	KI425015	15812	OBP uncharacterized	A0A182LTE5	8:7	No hit CDD; Interpro	PBP_GOBP	No
4	ACOBP4	ACUA001691	5067	5538	AXCM01003345	26991	OBP uncharacterized	A0A182LTN7	2:1		PBP_GOBP	No
5	ACOBP5	ACUA001907	13949	14914	KI422480	156728	OBP uncharacterized	A0A182LTZ3	1:0		PBP_GOBP/PBP_GOBP	Yes
6	ACOBP6	ACUA003296	6864	7362	AXCM01005054	18843	OBP uncharacterized	A0A182LVZ0	2:1		PBP_GOBP	No
7	ACOBP7	ACUA003567	16378	17319	AXCM01002364	32686	OBP uncharacterized	A0A182MX50	1:0		PRK12678 superfamily/PBP_GOBP	Yes
8	ACOBP8	ACUA003587	862	1320	AXCM01013576	7906	OBP uncharacterized	A0A182LWF7	2:1		PBP_GOBP	No
9	ACOBP9	ACUA003763	4244	4993	AXCM01006758	14784	OBP5	A0A182LWP4	5:4		PBP_GOBP	No
10	ACOBP10	ACUA003780	31362	32516	AXCM01001764	38252	OBP uncharacterized	A0A182LWQ3	1:0		PBP_GOBP	No
11	ACOBP11	ACUA003948	8650	9474	KI423209	31973	OBP uncharacterized	A0A182LWY8	1:0		PBP_GOBP/PBP_GOBP	Yes
12	ACOBP12	ACUA004189	5580	6098	KI424125	34397	OBP2	A0A182LXA5	2:1		PBP_GOBP	No
13	ACOBP13	ACUA004332	14099	14947	KI424757	15937	CSP uncharacterized	A0A182LXH5	1:0		OS-D superfamily	No
14	ACOBP14	ACUA004458	15437	16118	KI424850	17766	CSP1	A0A182LXQ1	2:1		OS-D	No
15	ACOBP15	ACUA004501	22635	23347	AXCM01001209	43328	OBP uncharacterized	A0A182LXS7	3:2		PBP_GOBP	No
16	ACOBP16	ACUA004895	1419	2318	AXCM01021495	2613	OBP uncharacterized	A0A182LYB0	1:0		PBP_GOBP/PBP_GOBP	Yes
17	ACOBP17	ACUA005261	22091	22974	AXCM01001909	34397	OBP uncharacterized	A0A182LYU7	4:3	No hit CDD; Interpro uncharacterized		No
18	ACOBP18	ACUA005593	12535	13012	KI424074	31353	OBP uncharacterized	A0A182LZB5	2:1		PBP_GOBP	No
19	ACOBP19	ACUA006032	12905	20775	KI423272	34544	OBP uncharacterized	A0A182LZX6	4:3	No hit CDD; Interpro	PBP_GOBP	No
20	ACOBP20	ACUA007086	15136	16422	KI423811	23879	OBP uncharacterized	A0A182M1E0	4:3		PBP_GOBP	No
21	ACOBP21	ACUA007455	3670	4311	AXCM01003345	26991	OBP uncharacterized	A0A182M1Z0	4:3		PBP_GOBP	No
22	ACOBP22	ACUA008136	11963	16303	KI424651	17435	OBP uncharacterized	A0A182M2X5	5:4		PBP_GOBP/MSCRAMM_ClfA superfamily	Yes
23	ACOBP23	ACUA008309	6282	11358	KI423337	27210	OBP uncharacterized	A0A182M363	3:2		OS-D superfamily	No
24	ACOBP24	ACUA008578	117	1362	AXCM01016969	4317	SGA-OBP-uncharacteized	A0A182M3J4	4:3	No hit CDD; Interpro	PBP_GOBP/PBP_GOBP	Yes
25	ACOBP25	ACUA009276	2456	3005	AXCM01003345	26991	OBP uncharacterized	A0A182M4H7	3:2		PBP_GOBP	No
26	ACOBP26	ACUA010086	7149	8280	KI424816	18111	OBP uncharacterized	A0A182M5N4	2:1		PBP_GOBP	No
27	ACOBP27	ACUA010232	488	1020	AXCM01014413	6033	CSP3	A0A182M5V0	2:1		OS-D	No
28	ACOBP28	ACUA010476	4836	5594	KI422468	207214	OBP antennal	A0A182M675	5:4		PBP_GOBP	No
29	ACOBP29	ACUA011054	34438	35799	AXCM01001764	38252	OBP uncharacterized	A0A182M709	2:1		PBP_GOBP/PBP_GOBP	Yes
30	ACOBP30	ACUA011194	26876	27642	KI423597	29222	OBP uncharacterized	A0A182M771	3:2		PBP_GOBP	No
31	ACOBP31	ACUA011785	36225	37250	AXCM01001764	38252	OBP uncharacterized	A0A182M827	1:0		PBP_GOBP	No
32	ACOBP32	ACUA011802	32900	33733	KI423261	35638	OBP uncharacterized	A0A182M839	1:0		PBP_GOBP	No
33	ACOBP33	ACUA011874	12264	12998	AXCM01001909	34397	OBP uncharacterized	A0A182M873	3:2	No hit CDD; Interpro	PBP_GOBP	No
34	ACOBP34	ACUA012847	7961	9930	AXCM01009586	10345	OBP antennal	A0A182M9K7	3:2		PBP_GOBP	No
35	ACOBP35	ACUA013374	23303	24134	AXCM01001909	34397	OBP uncharacterized	A0A182MAB9	4:3	No hit CDD; Interpro	PBP_GOBP	No
36	ACOBP36	ACUA013409	8818	9201	KI423867	22494	SAP2	A0A182MAD2	1:0		OS-D	No
37	ACOBP37	ACUA013563	1	12583	KI423344	30413	CSP5	A0A182MAL0	3:2		OS-D	No
38	ACOBP38	ACUA014063	2823	5037	AXCM01013576	7906	OBP uncharacterized	A0A182MBA3	3:2		PBP_GOBP	No
39	ACOBP39	ACUA014299	15893	17790	KI424042	32028	OBP1	A0A182MBM8	3:2		PBP_GOBP	No
40	ACOBP40	ACUA016063	5480	5893	KI424816	18111	OBP uncharacterized	A0A182ME60	1:0	No hit CDD; Interpro	PBP_GOBP	No
41	ACOBP41	ACUA016883	20211	20734	KI423643	23729	OBP uncharacterized	A0A182MF96	2:1		PBP_GOBP	No
42	ACOBP42	ACUA017068	7546	8125	KI424789	19482	OBP uncharacterized	A0A182MFJ9	3:2		PBP_GOBP	No
43	ACOBP43	ACUA017151	311	691	AXCM01020132	2763	SAP3	A0A182MFP2	1:0		OS-D	No
44	ACOBP44	ACUA017746	1079	2858	AXCM01014701	5755	OBP uncharacterized	A0A182MGI4	2:1		PBP_GOBP/PBP_GOBP/PBP_GOBP	Yes
45	ACOBP45	ACUA018051	24833	25219	KI422744	51703	OBP uncharacterized	A0A182MGZ4	1:0		PBP_GOBP	No
46	ACOBP46	ACUA018525	6958	8310	AXCM01009756	10119	SGA-OBP-uncharacteized	A0A182MHP4	4:3		PBP_GOBP superfamily	No
47	ACOBP47	ACUA018714	6880	7260	KI423867	22494	SAP1	A0A182MHY6	1:0		OS-D	No
48	ACOBP48	ACUA019075	15799	16445	KI424074	31353	OBP uncharacterized	A0A182MIH4	3:2		PBP_GOBP	No
49	ACOBP49	ACUA019079	7827	9385	AXCM01010117	10907	OBP uncharacterized	A0A182MIH6	2:1		PBP_GOBP	No
50	ACOBP50	ACUA019212	1580	7491	KI425107	14926	OBP uncharacterized	A0A182MIP7	5:4	No hit CDD; Interpro uncharacterized		No
51	ACOBP51	ACUA019958	23575	24021	AXCM01001209	43328	OBP uncharacterized	A0A182MJQ8	3:2		PBP_GOBP	No
52	ACOBP52	ACUA020502	1683	2152	AXCM01003345	26991	OBP uncharacterized	A0A182MKI0	2:1		PBP_GOBP	No
53	ACOBP53	ACUA020810	9138	10660	AXCM01001909	34397	OBP uncharacterized	A0A182MKY5	3:2		PBP_GOBP superfamily	No
54	ACOBP54	ACUA020837	22504	24807	KI423261	35638	OBP uncharacterized	A0A182ML02	2:1		PBP_GOBP/PBP_GOBP	Yes
55	ACOBP55	ACUA022547	8085	8576	AXCM01005054	18843	OBP8	A0A182MNJ6	2:1		PBP_GOBP	No
56	ACOBP56	ACUA022599	2404	4625	AXCM01014998	5724	SGA-OBP-uncharacteized	A0A182MNM2	5:4		PhBP/PhBP	Yes
57	ACOBP57	ACUA023151	24477	25369	AXCM01001909	34397	OBP uncharacterized	A0A182MPF6	4:3	No hit CDD; Interpro uncharacterized		No
58	ACOBP58	ACUA023815	6404	14783	KI425107	14926	OBP uncharacterized	A0A182MQG4	8:7	No hit CDD; Interpro	PBP_GOBP	No
59	ACOBP59	ACUA024106	3613	4215	AXCM01017087	4309	OBP antennal	A0A182MQW4	3:1		PBP_GOBP	No
60	ACOBP60	ACUA024897	547	1212	AXCM01021935	1753	OBP-General	A0A182MS21	1:0		PBP_GOBP	No
61	ACOBP61	ACUA025281	8940	10805	KI424160	18884	37 kDa salivary gland allergen Aed a 2-like	A0A182MSL6	3:2		PBP_GOBP superfamily	No
62	ACOBP62	ACUA025325	15247	16105	KI424855	16797	OBP uncharacterized	A0A182MSN3	3:2	No hit CDD; Interpro	PBP_GOBP	No
63	ACOBP63	ACUA027288	11700	12338	KI423605	27286	OBP uncharacterized	A0A182MVJ2	1:0		PBP_GOBP	No
64	ACOBP64	ACUA028407	13082	13757	KI424855	16797	OBP uncharacterized	A0A182MX41	2:1	No hit CDD; Interpro	PBP_GOBP	No
65	ACOBP65	ACUA028423	3162	5309	AXCM01014701	5755	OBP uncharacterized	A0A182MX50	2:1		PBP_GOBP/PBP_GOBP	Yes
66	ACOBP66	ACUA029159	1085	1829	AXCM01003688	25970	OBP6	A0A3F2YVD3	4:3		PBP_GOBP	No
67	ACOBP67	ACUA029206	3661	5683	KI425114	17022	OBP uncharacterized	NA	4:3	No hit CDD; Interpro uncharacterized		No
Anopheles culicifacies OR
S.No.	Name	Vectorbase ID	Gene_Start	Gene_end	Scaffold ID	Scaffold length	Gene characterization	Uniprot ID	Gene Structure (Exon:Introns)
1	ACOR1	ACUA000316	113	5358	KI427423	6126	OR uncharacterized	A0A182LRQ3	3:2
2	ACOR2	ACUA001487	3824	4481	AXCM01010195	11543	OR uncharacterized	A0A182LTD7	3:2
3	ACOR3	ACUA002064	665	1753	KI424936	13355	OR60	A0A182LU66	2:1
4	ACOR4	ACUA002488	1303	3027	AXCM01009063	10929	OR1	A0A182LUT6	8:7
5	ACOR5	ACUA003281	27480	28958	AXCM01002772	29427	OR22	A0A182LVY4	5:4
6	ACOR6	ACUA003469	14210	18687	AXCM01005534	22077	ORco (OR obligate Co-receptor)	A0A182LW90	5:4
7	ACOR7	ACUA003785	4554	5849	KI424280	20755	OR36	A0A182LWQ6	1:0
8	ACOR8	ACUA004364	86528	90847	KI422514	104869	OR34	A0A182LXJ7	5:4
9	ACOR9	ACUA005235	25339	26727	KI422995	36994	Odorant Response Protein (ODR) uncharacterized	A0A182LYT4	2:1
10	ACOR10	ACUA005690	3871	5285	KI425424	10235	OR23	A0A182LZG3	4:3
11	ACOR11	ACUA005810	22641	24377	KI422816	50010	OR54	A0A182LZM3	5:4
12	ACOR12	ACUA006131	9958	13593	KI423363	36160	OR uncharacterized	A0A182M019	8:7
13	ACOR13	ACUA006474	2073	3353	KI425562	14548	OR58	A0A182M0H4	1:0
14	ACOR14	ACUA007770	2833	4188	AXCM01009529	10413	OR uncharacterized	A0A182M2E5	3:2
15	ACOR15	ACUA008048	209	3369	KI427327	8063	OR6	A0A182M2S8	6:5
16	ACOR16	ACUA008089	5433	6836	AXCM01012650	7358	OR uncharacterized	A0A182M2U7	3:2
17	ACOR17	ACUA008607	8107	9001	KI424255	20721	OR9	A0A182M3K5	4:3
18	ACOR18	ACUA009020	5	2179	KI425118	13441	OR35	A0A182M456	4:3
19	ACOR19	ACUA009796	71025	72835	KI422500	113608	OR28	A0A182M592	6:5
20	ACOR20	ACUA011915	201989	203373	ACUA011915	207214	OR24	A0A182M897	4:3
21	ACOR21	ACUA013073	25489	26949	AXCM01002192	33328	OR11	A0A182M9W7	4:3
22	ACOR22	ACUA013805	7314	9800	KI423669	25393	OR uncharacterized	A0A182MAX2	3:2
23	ACOR23	ACUA014032	85351	86730	KI422514	104869	OR37	A0A182MB85	4:3
24	ACOR24	ACUA014252	41133	42401	KI423542	42618	OR31	A0A182MBK2	3:2
25	ACOR25	ACUA014383	26758	28124	AXCM01002463	29937	OR8	A0A182MBR6	3:2
26	ACOR26	ACUA014638	8131	12407	KI422759	47997	OR uncharacterized	A0A182MC48	5:4
27	ACOR27	ACUA015811	5420	8039	AXCM01008159	13629	OR48	A0A182MDT2	4:3
28	ACOR28	ACUA017005	8816	16915	KI423317	31801	OR16	A0A182MFG7	5:4
29	ACOR29	ACUA017149	110182	111620	KI422468	207214	OR uncharacterized	A0A182MFP0	5:4
30	ACOR30	ACUA018263	15173	17248	KI422505	110412	OR39	A0A182MHA7	4:3
32	ACOR31	ACUA019177	104594	105766	KI422480	156728	OR18	A0A182MIM4	4:3
33	ACOR32	ACUA019417	6777	7997	KI423669	25393	OR45	A0A182MSD5	1:0
34	ACOR33	ACUA019491	55108	56944	KI422515	100564	OR2	A0A182MJ33	7:6
35	ACOR34	ACUA019523	63374	66478	KI422626	68113	OR uncharacterized	A0A182MJ49	4:3
36	ACOR35	ACUA019628	181	5855	AXCM01007540	16926	OR40	A0A182MJ97	4:3
37	ACOR36	ACUA020087	6529	10127	KI422674	60442	OR uncharacterized	A0A182MJX7	4:3
38	ACOR37	ACUA020212	13972	14801	KI423363	36160	OR uncharacterized	A0A182MK42	2:1
39	ACOR38	ACUA020367	2127	13216	KI425739	19147	OR33	A0A182MKB6	6:5
40	ACOR39	ACUA021260	4574	5669	AXCM01010195	11543	OR uncharacterized	A0A182MLN6	4:3
41	ACOR40	ACUA021916	1408	2001	AXCM01020825	2382	OR uncharacterized	A0A182MML9	2:1
42	ACOR41	ACUA022792	77724	82200	KI422515	100564	OR10	A0A182MNW6	9:8
43	ACOR42	ACUA023152	523	1232	AXCM01023252	1241	ORco (OR obligate Co-receptor)	A0A182MPF7	3:2
44	ACOR43	ACUA023661	4043	5814	AXCM01014186	6173	OR uncharacterized	A0A182MQ84	3:2
45	ACOR44	ACUA024662	3522	4713	AXCM01008159	13629	OR49	A0A182MRP9	3:2
46	ACOR45	ACUA024848	15114	16468	KI424703	19339	OR42	A0A182MRZ3	4:3
47	ACOR46	ACUA025107	7305	14695	KI422846	54790	OR29	A0A182MSD5	6:5
48	ACOR47	ACUA025905	6766	11266	KI425457	11867	OR77	A0A182MTI1	3:2
49	ACOR48	ACUA026067	1566	2839	AXCM01003001	28667	OR32	A0A182MTR5	3:2
50	ACOR49	ACUA026212	42545	44865	AXCM01000943	51188	OR52	A0A182MTZ4	6:5
51	ACOR50	ACUA026786	3136	5991	KI427265	7925	OR uncharacterized	A0A182MUU9	4:3
52	ACOR51	ACUA028174	27238	28598	AXCM01002439	30219	OR uncharacterized	A0A182MWR4	3:2
53	ACOR52	ACUA029094	56870	58358	AXCM01000254	83213	OR5	A0A2C9GUI3	6:5
54	ACOR53	ACUA029095	58889	60385	AXCM01000254	83213	OR3	A0A2C9GUL9	6:5
Anopheles culicifacies IR
S.No.	Name	Vectorbase ID	Gene_Start	Gene_end	Scaffold ID	scaffold length	Gene characterization	Uniprot ID	Gene Structure (Exon:Introns)
1	ACIR1	ACUA000154	28335	31692	KI422931	38581	IR21a	A0A182LRH6	5:4
2	ACIR2	ACUA000191	29533	30639	AXCM01001504	39873	IR uncharacterized	A0A182LRJ5	3:2
3	ACIR3	ACUA000288	1628	3278	AXCM01016609	4576	IR uncharacterized	A0A182LRP1	2:1
4	ACIR4	ACUA000818	8518	10547	AXCM01002874	31713	IR7y	A0A182LSF4	2:1
5	ACIR5	ACUA000846	1032	1667	AXCM01015467	6535	IGluR uncharacterized	A0A182LSH0	2:1
6	ACIR6	ACUA001030	284	1420	KI422788	50965	GABAR-Alpha subunit uncharacterized	A0A182LSS3	2:1
7	ACIR7	ACUA001285	17982	20269	AXCM01001491	41717	IR40a	A0A182LT48	4:3
8	ACIR8	ACUA001357	416	4445	KI427302	4575	IR uncharacterized	A0A182LT80	4:3
9	ACIR9	ACUA002432	3858	5501	AXCM01016696	5777	IR uncharacterized	A0A182LUQ7	3:2
10	ACIR10	ACUA002604	7326	8997	AXCM01009056	11242	IR uncharacterized	A0A182LUZ0	2:1
11	ACIR11	ACUA002861	3437	5272	KI426483	7290	IR uncharacterized	A0A182LVB5	2:1
12	ACIR12	ACUA003101	9725	12360	KI425707	12439	IR uncharacterized	A0A182LVN5	3:2
13	ACIR13	ACUA003217	1589	6167	KI426957	6350	IR uncharacterized	A0A182LVV1	2:1
14	ACIR14	ACUA004678	1082	3494	AXCM01016696	5777	IR uncharacterized	A0A182LY05	3:2
15	ACIR15	ACUA004914	9966	12092	KI424021	20393	IR60a	A0A182LYB9	1:0
16	ACIR16	ACUA005590	5059	18990	KI424939	22811	IGluR uncharacterized	A0A182LZB2	6:5
17	ACIR17	ACUA005614	6404	8500	KI422490	128368	IR101	A0A182LZC6	2:1
18	ACIR18	ACUA005627	4203	4740	AXCM01016051	4947	IGluR uncharacterized	A0A182LZD5	2:1
19	ACIR19	ACUA005641	4064	5845	AXCM01007370	13575	IR uncharacterized	A0A182LZD9	2:1
20	ACIR20	ACUA005778	439	2314	AXCM01005765	16977	IR uncharacterized	A0A182LZL1	2:1
21	ACIR21	ACUA006119	24581	31264	AXCM01001209	43328	IR41t.2	A0A182M015	6:5
22	ACIR22	ACUA006378	4929	7185	AXCM01010089	9763	IR41n	A0A182M0D3	5:4
23	ACIR23	ACUA006732	23950	29431	AXCM01001504	39873	IR75h.2	A0A182M0W1	9:8
24	ACIR24	ACUA007810	3584	7448	KI426288	11823	GABAR-Alpha subunit	A0A182M2G4	7:6
25	ACIR25	ACUA007915	25082	31582	KI423376	33792	IR_NMDAR3	A0A182M2L0	14:13
26	ACIR26	ACUA008598	5141	11772	KI425750	1240`1	IR uncharacterized	A0A182M3K1	8:7
27	ACIR27	ACUA008736	10816	13088	KI425454	15546	IR75I	A0A182M3R5	5:4
28	ACIR28	ACUA008908	1599	2266	AXCM01018335	3682	IGluR uncharacterized	A0A182M412	3:2
29	ACIR29	ACUA008930	3330	3657	AXCM01019413	3911	IR uncharacterized	A0A182M424	1:0
30	ACIR30	ACUA008945	3745	6046	AXCM01016737	7470	IR uncharacterized	A0A182M428	4:3
31	ACIR31	ACUA009655	282	779	AXCM01019409	3861	IR uncharacterized	A0A182M526	1:0
32	ACIR32	ACUA009967	15187	16875	KI422888	42677	IR uncharacterized	A0A182M5I2	1:0
33	ACIR33	ACUA010416	7835	10919	KI425020	12951	GABAR-Alpha subunit uncharacterized	A0A182M645	3:2
34	ACIR34	ACUA010763	1731	18805	KI423814	33562	IR uncharacterized	A0A182M6M1	6:5
35	ACIR35	ACUA011536	74545	76677	KI422520	99007	IR100i	A0A182M7P6	4:3
36	ACIR36	ACUA011656	78	2725	KI422487	129936	IR uncharacterized	A0A182M7W2	4:3
37	ACIR37	ACUA011786	35427	37600	KI422600	70090	IR41b	A0A182M828	5:4
38	ACIR38	ACUA011834	7139	10840	KI423715	26344	IGluR uncharacterized	A0A182M854	7:6
39	ACIR39	ACUA012318	8836	15493	KI422833	45490	IR31a	A0A182M8U0	13:12
40	ACIR40	ACUA012674	485	4592	AXCM01006945	14379	IR_NMDAR1	A0A182M9C1	12:11
41	ACIR41	ACUA012773	97513	101318	AXCM01000163	104521	IR25a	A0A182M9H0	10:9
42	ACIR42	ACUA013599	45257	48775	KI422787	56998	IR135	A0A182MAM8	2:1
43	ACIR43	ACUA014065	3911	5397	AXCM01014779	5687	IR uncharacterized	A0A182MBA5	3:2
44	ACIR44	ACUA014698	556	1221	AXCM01022792	1398	IGluR uncharacterized	A0A182MC75	2:1
45	ACIR45	ACUA014728	16628	20679	KI423643	23729	IR41a	A0A182MC87	5:4
46	ACIR46	ACUA014811	30568	33146	AXCM01001504	39873	IR75g	A0A182MCC2	8:7
47	ACIR47	ACUA014875	1903	2316	AXCM01020693	2753	GABAR-Alpha subunit uncharacterized	A0A182MCF2	1:0
48	ACIR48	ACUA015047	75525	80730	KI422508	113159	IR76b	A0A182MCN5	4:3
49	ACIR49	ACUA015898	26547	28883	AXCM01001403	43824	IR68a	A0A182MDX7	1:0
50	ACIR50	ACUA016051	885	3754	AXCM01010089	9763	IR41c	A0A182ME51	5:4
51	ACIR51	ACUA016259	23227	27344	KI422638	63349	IR93a	A0A182MEF6	18:17
52	ACIR52	ACUA016589	13487	15448	AXCM01002874	31713	IR7s	A0A182MEV9	1:0
53	ACIR53	ACUA016778	415	2484	AXCM01000617	62519	IR100a	A0A182MF46	2:1
54	ACIR54	ACUA017285	34463	37306	KI422744	51703	IR8a	A0A182MFV8	3:2
55	ACIR55	ACUA017440	2159	7309	AXCM01011259	8594	IR uncharacterized	A0A182MG29	2:1
56	ACIR56	ACUA017915	7146	18301	KI424516	21042	IGluRIIc	A0A182MGS7	11:10
57	ACIR57	ACUA018021	24379	26399	AXCM01000485	64581	IR7 uncharacterized	A0A182MGX9	4:3
58	ACIR58	ACUA018345	13296	14807	KI422888	42677	IR uncharacterized	A0A182MHF6	1:0
59	ACIR59	ACUA018608	1629	3728	AXCM01015069	5524	IR uncharacterized	A0A182MHT5	1:0
60	ACIR60	ACUA018931	20485	22431	AXCM01002874	31713	IR7h.1	A0A182MI97	1:0
61	ACIR61	ACUA019229	151	11629	KI425475	12731	IR_NMDAR2	A0A182MIQ3	5:4
62	ACIR62	ACUA019270	539	7817	KI426620	7978	IR142	A0A182MIS6	5:4
63	ACIR63	ACUA019484	7869	11533	KI423142	39430	IR uncharacterized	A0A182MJ29	3:2
64	ACIR64	ACUA020579	7391	11852	AXCM01001395	40375	IR141	A0A182MKM5	7:6
65	ACIR65	ACUA021073	2654	6300	AXCM01016135	6768	IR100h uncharacterized	A0A182MLD6	4:3
66	ACIR66	ACUA022596	35444	37555	AXCM01001619	39547	IR75k	A0A182MNM0	3:2
67	ACIR67	ACUA023049	26716	32435	AXCM01000485	64581	IR7 uncharacterized	A0A182MPA2	6:5
68	ACIR68	ACUA023182	4660	17365	KI422525	98102	IR uncharacterized	A0A182MPH2	5:4
69	ACIR69	ACUA023418	14109	18022	KI424315	19490	IR uncharacterized	A0A182MPV1	3:2
70	ACIR70	ACUA023504	36251	37189	KI423070	38591	IR75 uncharacterized	A0A182MPZ1	2:1
71	ACIR71	ACUA024213	34511	36244	KI423070	38591	IR75 uncharacterized	A0A182MR17	3:2
72	ACIR72	ACUA024346	564	3403	AXCM01019105	4505	IGluR uncharacterized	A0A182MR86	4:3
73	ACIR73	ACUA024437	77	2535	AXCM01020333	2626	IR uncharacterized	A0A182MRD3	2:1
74	ACIR74	ACUA024682	11303	13297	AXCM01002874	31713	IR7x	A0A182MRQ9	1:0
75	ACIR75	ACUA025578	367	4706	KI425750	12401	IR uncharacterized	A0A182MT02	3:2
76	ACIR76	ACUA025671	36415	43235	KI422554	89046	IR uncharacterized	A0A182MT52	3:2
77	ACIR77	ACUA026231	21002	22210	AXCM01004030	23232	IR100h uncharacterized	A0A182MU07	1:0
78	ACIR78	ACUA026376	418	2120	AXCM01020821	2361	IR uncharacterized	A0A182MU90	2:1
79	ACIR79	ACUA026908	1697	12668	KI422943	40096	IR139	A0A182MV13	3:2
80	ACIR80	ACUA027975	16420	18371	AXCM01002874	31713	IR7n	A0A182MWH2	2:1
81	ACIR81	ACUA029142	18483	20288	KI423624	25834	IR uncharacterized	A0A2C9GUM7	1:0
82	ACIR82	ACUA029143	23515	24936	KI423624	25834	IR uncharacterized	A0A2C9GUN3	1:0
83	ACIR83	ACUA029199	4544	10022	KI423538	24559	IGluR uncharacterized	NA	9:8
Anopheles culicifacies GusR
S.No.	Name	Vectorbase ID	Gene_Start	Gene_end	Scaffold ID	Scaffold length	Gene characterization	Uniprot ID	Gene Structure (Exon:Introns)
1	ACGUSR1	ACUA000059	6522	8148	AXCM01008610	11659	GusR uncharacterized	A0A182LRC7	3:2
2	ACGUSR2	ACUA001906	9898	12579	AXCM01001281	44295	GusR uncharacterized	A0A182LTZ2	5:4
3	ACGUSR3	ACUA002399	16551	18499	KI423642	27073	GusR uncharacterized	A0A182LUN3	5:4
4	ACGUSR4	ACUA002637	6172	14746	KI424638	19785	GusR uncharacterized	A0A182LV07	5:4
5	ACGUSR5	ACUA003107	1368	2436	AXCM01019159	3149	GusR uncharacterized	A0A182LVN7	2:1
6	ACGUSR6	ACUA003167	10062	11763	AXCM01000511	64459	GusR uncharacterized	A0A182LVS6	2:1
7	ACGUSR7	ACUA003395	10200	13769	KI423456	26864	GusR3	A0A182LW52	3:2
8	ACGUSR8	ACUA003427	26898	28264	AXCM01001062	46336	GusR uncharacterized	A0A182LW69	3:2
9	ACGUSR9	ACUA003925	22816	26145	KI422700	56650	GusR uncharacterized	A0A182LWX8	5:4
10	ACGUSR10	ACUA004054	34780	36792	KI422569	75650	GusR uncharacterized	A0A182LX46	5:4
11	ACGUSR11	ACUA004509	12766	13554	KI422715	52180	GusR uncharacterized	A0A182LXS9	1:0
12	ACGUSR12	ACUA005053	26575	27832	KI423045	36958	GusR uncharacterized	A0A182LYJ0	2:1
13	ACGUSR13	ACUA005086	425	1119	AXCM01022244	1629	GusR uncharacterized	A0A182LYK8	2:1
14	ACGUSR14	ACUA006074	14905	15950	KI423777	24288	GusR uncharacterized	A0A182LZZ9	2:1
15	ACGUSR15	ACUA006688	21957	23324	KI423456	26864	GusR uncharacterized	A0A182M0U0	4:3
16	ACGUSR16	ACUA008566	28266	40107	AXCM01001062	46336	GusR uncharacterized	A0A182M3I8	12:11
17	ACGUSR17	ACUA008852	4391	5754	AXCM01000511	64459	GusR uncharacterized	A0A182M3X8	4:3
18	ACGUSR18	ACUA009025	40661	41367	AXCM01001062	46336	GusR uncharacterized	A0A182M459	2:1
19	ACGUSR19	ACUA009283	19235	21057	AXCM01003759	24018	GusR uncharacterized	A0A182M4I3	4:3
20	ACGUSR20	ACUA009609	3	1315	AXCM01000557	61766	GusR2	A0A182M505	2:1
21	ACGUSR21	ACUA010061	32457	36465	KI422723	53456	GusR uncharacterized	A0A182M5M0	6:5
22	ACGUSR22	ACUA010141	7761	9037	AXCM01000511	64459	GusR uncharacterized	A0A182M5R4	2:1
23	ACGUSR23	ACUA011790	1461	4726	AXCM01004948	20164	GusR uncharacterized	A0A182M831	5:4
24	ACGUSR24	ACUA012056	1474	3635	AXCM01007456	13538	GusR uncharacterized	A0A182M8G3	6:5
25	ACGUSR25	ACUA013330	6364	6753	AXCM01012185	7731	GusR uncharacterized	A0A182MA95	1:0
26	ACGUSR26	ACUA014045	3831	5245	AXCM01008617	11556	GusR uncharacterized	A0A182MB95	3:2
27	ACGUSR27	ACUA014149	39868	41713	KI422700	56650	GusR uncharacterized	A0A182MBE8	6:5
28	ACGUSR28	ACUA014752	48680	50438	KI422700	56650	GusR uncharacterized	A0A182MC96	6:5
29	ACGUSR29	ACUA015216	14547	15968	KI423045	36958	GusR uncharacterized	A0A182MCW3	3:2
30	ACGUSR30	ACUA015547	6421	8438	KI424682	20661	GusR uncharacterized	A0A182MDD6	4:3
31	ACGUSR31	ACUA017079	15952	17112	KI423456	26864	GusR uncharacterized	A0A182MFK3	2:1
32	ACGUSR32	ACUA017471	15469	16895	AXCM01005162	18829	GusR uncharacterized	A0A182MG41	2:1
33	ACGUSR33	ACUA017527	11045	11797	KI422715	52180	GusR uncharacterized	A0A182MG66	1:0
34	ACGUSR34	ACUA017858	1684	6309	AXCM01012185	7731	GusR uncharacterized	A0A182MGP5	8:7
35	ACGUSR35	ACUA019216	57348	58181	KI422505	110412	GusR uncharacterized	A0A182MIP8	1:0
36	ACGUSR36	ACUA019767	26433	34235	KI422700	56650	GusR uncharacterized	A0A182MJG2	13:12
37	ACGUSR37	ACUA019911	44720	47456	KI422487	129936	GusR uncharacterized	A0A182MJN5	6:5
38	ACGUSR38	ACUA020056	14455	15829	KI423456	26864	GusR4	A0A182MJV7	3:2
39	ACGUSR39	ACUA020088	1	577	AXCM01005045	22234	GusR uncharacterized	A0A182MJX8	2:1
40	ACGUSR40	ACUA020349	9417	12553	KI422786	48375	GusR uncharacterized	A0A182MKA6	6:5
41	ACGUSR41	ACUA020699	18401	21222	KI423229	33352	GusR uncharacterized	A0A182MKS7	4:3
42	ACGUSR42	ACUA021358	16717	18327	AXCM01000511	64459	GusR uncharacterized	A0A182MLU5	4:3
43	ACGUSR43	ACUA021715	1170	2585	AXCM01009624	11644	GusR uncharacterized	A0A182MMB6	2:1
44	ACGUSR44	ACUA022873	248	1230	AXCM01000511	64459	GusR uncharacterized	A0A182MP01	4:3
45	ACGUSR45	ACUA022954	6696	13321	AXCM01005027	19989	GusR uncharacterized	A0A182MP42	6:5
46	ACGUSR46	ACUA023060	38168	39853	KI422700	56650	GusR uncharacterized	A0A182MPA9	4:3
47	ACGUSR47	ACUA023075	21453	30917	KI422531	91628	GusR uncharacterized	A0A182MPB8	3:2
48	ACGUSR48	ACUA023878	11877	15782	AXCM01000511	64459	GusR uncharacterized	A0A182MQJ8	6:5
49	ACGUSR49	ACUA024164	10790	13262	KI423045	36958	GusR uncharacterized	A0A182MQZ1	5:4
50	ACGUSR50	ACUA024320	132	8381	AXCM01011143	10517	GusR uncharacterized	A0A182MR74	9:8
51	ACGUSR51	ACUA024742	2999	4744	AXCM01008374	11964	GusR uncharacterized	A0A182MRU0	8:7
52	ACGUSR52	ACUA025172	17202	21484	KI423456	26864	GusR uncharacterized	A0A182MSG3	8:7
53	ACGUSR53	ACUA025784	19874	25722	AXCM01001062	46336	GusR uncharacterized	A0A182MTB4	5:4
54	ACGUSR54	ACUA025789	2790	4287	AXCM01007470	13320	GusR uncharacterized	A0A182MTB7	3:2
55	ACGUSR55	ACUA027003	27529	28521	KI423505	31102	GusR1	A0A182MV61	2:1
56	ACGUSR56	ACUA027538	16222	22153	KI423045	36958	GusR uncharacterized	A0A182MVW3	11:10
57	ACGUSR57	ACUA027962	59	5454	KI424682	20661	GusR uncharacterized	A0A182MWG9	3:2
