# Supplementary material for: Olfactory gene dynamics in invasive Indian and non-invasive African malaria vectors at the crossroads of development, infection and resistance
Source: Sci Rep. 2025 Oct 28;15:37696. doi: 10.1038/s41598-025-21404-9 (PMC12568962; doi:10.1038/s41598-025-21404-9)
Supplement: Supplementary file 2 — Supplementary Material 2 [file 41598_2025_21404_MOESM2_ESM.xlsx]

## Sheet: Table 1
A. gambiae Gene ID	OBPs Genomic Location (Gene)		Product Description	# Exons, # Transcripts, Chromosome no			UniProt IDs, Protein Leng, Molecular W, Isoelectric Point, dentified domains					Domain Duplication
AGAP000278	AgamP4_X:5,035,248..5,036,100(-)		odorant-binding protein 9	2	1	X	Q8I8R2	139	15704	5.22	PBP_GOBP	No
AGAP000279	AgamP4_X:5,036,601..5,037,272(-)		Odorant-binding protein 8 [Source:UniProtK	2	1	X	A0A1S4G94	141	15708	4.71	PBP_GOBP	No
AGAP000638	AgamP4_X:11,413,427..11,414,988(+)		unspecified product	1	1	X	Q8I8Q0	425	45978	5.32	PBP_GOBP/PBP_GOBP	Yes
AGAP000640	AgamP4_X:11,416,806..11,417,810(+)		odorant-binding protein 33	1	1	X	Q8I8Q1	334	36722	6.72	PBP_GOBP/PBP_GOBP	Yes
AGAP000641	AgamP4_X:11,419,447..11,420,382(-)		odorant-binding protein 34	1	1	X	Q8I073	311	35293	5.15	PBP_GOBP	No
AGAP000642	AgamP4_X:11,422,726..11,423,559(-)		odorant-binding protein 35	1	1	X	Q8I8Q2	277	31746	4.8	PBP_GOBP	No
AGAP000643	AgamP4_X:11,426,182..11,427,015(-)		odorant-binding protein 36	1	1	X	Q8I8Q3	277	31697	4.8	PBP_GOBP	No
AGAP000644	AgamP4_X:11,428,745..11,429,680(-)		odorant-binding protein 37	1	1	X	Q8I073	311	35293	5.15	PBP_GOBP	No
AGAP001189	AgamP4_2R:1,168,746..1,169,452(-)		odorant-binding protein 10	3	1	2R	F5HMX5,F7	137	15436	8.22	PBP_GOBP	No
AGAP001409	AgamP4_2R:4,210,577..4,212,097(-)		odorant-binding protein antennal 3	5	2	2R	Q8T6R8	153	17970	6.37	PBP_GOBP	No
AGAP001556	AgamP4_2R:6,152,013..6,154,470(-)		odorant-binding protein antennal 7	3	1	2R	Q7PXT9,Q8	154	17437	5.24	PBP_GOBP	No
AGAP002025	AgamP4_2R:14,069,095..14,069,749(+)		odorant-binding protein 11	1	1	2R	Q8I8Q9	192	21824	6.88	PBP_GOBP	No
AGAP002188	AgamP4_2R:17,328,044..17,328,912(-)		odorant-binding protein 12	1	1	2R	Q8I8T5	159	18284	7.4	PBP_GOBP	No
AGAP002189	AgamP4_2R:17,331,871..17,332,553(+)		odorant-binding protein 14	1	1	2R	Q8I8T4	188	21072	4.75	PBP_GOBP	No
AGAP002190	AgamP4_2R:17,333,035..17,333,892(+)		odorant-binding protein 39	1	1	2R	F7IVC5,Q8I	285	31441	7.83	PBP_GOBP/PBP_GOBP	Yes
AGAP002191	AgamP4_2R:17,334,179..17,335,132(+)		odorant-binding protein 40	1	1	2R	F7IVN4,Q8I	317	36006	6.43	PBP_GOBP/PBP_GOBP	Yes
AGAP002556	AgamP4_2R:22,787,889..22,792,798(-)		odorant-binding protein 66	4	1	2R	Q7QCC4	174	19017	4.43	PBP_GOBP superfamily	No
AGAP002905	AgamP4_2R:29,134,157..29,134,861(+)		odorant-binding protein 13	2	1	2R	Q8I8T3	149	16285	4.52	PBP_GOBP	No
AGAP003306	AgamP4_2R:35,434,020..35,434,740(+)		unspecified product	2	1	2R	Q7PLY2,Q8 157		17889	6.82	PBP_GOBP	No
AGAP003307	AgamP4_2R:35,435,947..35,436,997(-)		unspecified product	2	1	2R	Q8I8S9,Q8I 141		16005	6.59	PBP_GOBP	No
AGAP003530	AgamP4_2R:39,200,905..39,201,673(-)		odorant-binding protein antennal 6	4	1	2R	Q8I8S6,Q8I 155		17579	7.51	PBP_GOBP	No
AGAP004433	AgamP4_2R:55,986,671..55,990,828(-)		odorant-binding protein 19	4	1	2R	A0A1S4GL1147		16398	8.41	PBP_GOBP	No
AGAP005182	AgamP4_2L:11,685,185..11,686,024(+)		odorant-binding protein 41	1	1	2L	Q8I8Q5 279		31516	5.98	PBP_GOBP/PBP_GOBP	Yes
AGAP005208	AgamP4_2L:12,288,238..12,289,603(+)		odorant-binding protein 20	3	1	2L	A0A1S4GN 168		18725	9.31	PBP_GOBP	No
AGAP006074	AgamP4_2L:26,101,549..26,102,754(-)		odorant-binding protein 71	3	1	2L	A0A1S4GR 270		31121	7.11		No
AGAP006075	AgamP4_2L:26,103,190..26,103,946(+)		odorant-binding protein 49	3	1	2L	Q706E4,Q7 179		20260	4.59	PBP_GOBP	No
AGAP006076	AgamP4_2L:26,104,148..26,104,931(+)		odorant-binding protein 50	3	1	2L	Q706E8,Q7 166		18252	4.6		No
AGAP006077	AgamP4_2L:26,129,377..26,130,135(+)		odorant-binding protein 51	3	1	2L	A7UU11,Q7 178		19900	4.43		No
AGAP006078	AgamP4_2L:26,130,480..26,131,425(+)		odorant-binding protein 52	4	1	2L	A0A1S4GR 173		19815	6.47	PBP_GOBP	No
AGAP006079	AgamP4_2L:26,131,706..26,132,517(+)		odorant-binding protein 53	4	1	2L	A0A1S4GR 174		19990	7.49	PBP_GOBP	No
AGAP006080	AgamP4_2L:26,133,006..26,133,968(+)		odorant-binding protein 54	5	1	2L	Q706E6,Q7P181		20582	5.14	PBP_GOBP	No
AGAP006081	AgamP4_2L:26,134,267..26,135,309(+)		odorant-binding protein 55	5	1	2L	A0A1S4GR 187		21348	6.72	PBP_GOBP	No
AGAP006278	AgamP4_2L:29,235,061..29,236,536(+)		unspecified product	2	1	2L	Q7PP74 320		36107	4.8	PBP_GOBP	No
AGAP006368	AgamP4_2L:30,543,243..30,547,869(+)		odorant-binding protein 69	4	1	2L	Q7Q5L4 200		22673	6.37	PBP_GOBP	No
AGAP006759	AgamP4_2L:37,922,005..37,922,885(-)		unspecified product	5	1	2L	A0A1S4GT4207		23110	4.3		No
AGAP006760	AgamP4_2L:37,923,144..37,923,831(-)		odorant-binding protein 62	4	1	2L	Q706E7 155		17782	6.2		No
AGAP007281	AgamP4_2L:44,998,234..44,999,054(-)		odorant-binding protein 63	4	1	2L	Q6H8Z5 198		20842	5.17		No
AGAP007282	AgamP4_2L:44,999,450..45,000,275(-)		odorant-binding protein 64	4	1	2L	Q5TWU4 204		22351	8.68	PBP_GOBP	No
AGAP007283	AgamP4_2L:45,000,529..45,001,413(-)		odorant-binding protein 70	4	1	2L	A0NBD9 212		23594	5.47	PBP_GOBP	No
AGAP007286	AgamP4_2L:45,008,928..45,009,814(-)		odorant-binding protein 48	3	1	2L	Q6J290,Q7Y200		21980	4.74		No
AGAP007287	AgamP4_2L:45,011,203..45,012,023(+)		odorant-binding protein 47	3	1	2L	Q7PF80,Q7 228		24756	7.87	PBP_GOBP	No
AGAP007289	AgamP4_2L:45,014,419..45,015,087(-)		odorant-binding protein 46	2	1	2L	Q706F3,Q7 199		21783	7.61	PBP_GOBP	No
AGAP008051	AgamP4_3R:4,866,376..4,867,629(-)		sensory appendage protein 1	2	1	3R	Q7Q3U7,Q8 127		14678	8.45	OS-D	No
AGAP008052	AgamP4_3R:4,868,639..4,869,304(+)		sensory appendage protein 2	2	1	3R	Q6H8Z3 127		14777	5.07	OS-D	No
AGAP008054	AgamP4_3R:4,879,536..4,881,834(+)		sensory appendage protein 3	5	4	3R	Q6H8Z2 126		14568	8.44	OS-D	No
AGAP008055	AgamP4_3R:4,883,551..4,884,223(-)		chemosensory protein 3	2	1	3R	Q6H8Y9 168		19110	4.3	OS-D	No
AGAP008059	AgamP4_3R:4,927,310..4,932,869(+)		chemosensory protein 1	4	2	3R	Q6H8Z0,Q7 123		14349	9.82	OS-D	No
AGAP008062	AgamP4_3R:4,950,667..4,972,808(-)		chemosensory protein 4	2	1	3R	Q6H8Y8 117		12935	10.18	OS-D superfamily	No
AGAP008278	AgamP4_3R:8,544,002..8,545,231(+)		D7 long form salivary protein	4	1	3R	Q7PJ76,Q8 311		35575	5.7	PBP_GOBP	No
AGAP008279	AgamP4_3R:8,545,899..8,547,124(+)		D7 long form salivary protein	4	1	3R	A0A1S4GY 315		36105	7.86	PBP_GOBP	No
AGAP008280	AgamP4_3R:8,556,979..8,558,021(-)		D7 short form salivary protein	2	1	3R	Q7PN86,Q8 166		18798	5.81	PBP_GOBP superfamily	No
AGAP008281	AgamP4_3R:8,558,169..8,558,901(-)		D7 short form salivary protein	3	1	3R	Q7PNF2,Q9 165		19293	7.29	PhBP	No
AGAP008282	AgamP4_3R:8,559,675..8,560,536(-)		D7 short form salivary protein	3	1	3R	O76815,Q9U168		18469	4.87	PhBP	No
AGAP008283	AgamP4_3R:8,561,534..8,562,256(-)		D7 short form salivary protein	3	1	3R	A0A1S4GY 169		18636	4.5	PhBP	No
AGAP008284	AgamP4_3R:8,562,770..8,563,560(-)		D7 short form salivary protein	3	1	3R	O97414,Q7Q165		18732	9.57	PhBP	No
AGAP008398	AgamP4_3R:10,317,255..10,317,835(+)		odorant-binding protein 21	3	1	3R	A0A1S4GY 136		14871	4.52	PBP_GOBP	No
AGAP009065	AgamP4_3R:25,310,798..25,311,664(+)		odorant-binding protein 42	1	1	3R	Q8I8Q6 288		33396	4.93	PBP_GOBP/PBP_GOBP	Yes
AGAP009402	AgamP4_3R:32,225,167..32,226,168(-)		odorant-binding protein 43	1	1	3R	Q8I8Q7 333		37578	6.23	PBP_GOBP/PBP_GOBP	Yes
AGAP009629	AgamP4_3R:37,321,107..37,322,204(+)		odorant-binding protein antennal 5	5	1	3R	Q8I8S2,Q8T 156		18177	8.07	PBP_GOBP	No
AGAP010409	AgamP4_3L:2,852,982..2,853,700(-)		odorant-binding protein 22	2	1	3L	A0A1S4H4 148		16600	3.93	PBP_GOBP	No
AGAP010489	AgamP4_3L:4,997,901..4,998,953(+)		odorant-binding protein antennal 4	5	1	3L	Q8T6R7 150		16703	7.11	PBP_GOBP	No
AGAP010648	AgamP4_3L:7,963,927..7,965,413(+)		unspecified product	1	1	3L	Q8I8S0	405	44767	8.26	PBP_GOBP/DNAj superfamily	Yes
AGAP010649	AgamP4_3L:7,968,381..7,969,868(+)		unspecified product	1	1	3L	Q8I8P6,Q8W444		49800	6.98	PBP_GOBP/PBP_GOBP	Yes
AGAP010650	AgamP4_3L:7,970,097..7,971,597(-)		unspecified product	1	1	3L	Q8I8P7 356		40234	5.12	PBP_GOBP/PBP_GOBP	Yes
AGAP011367	AgamP4_3L:22,025,830..22,026,752(-)		odorant-binding protein 56	3	1	3L	Q7PJC9,Q7 235		27155	5.52	PBP_GOBP	No
AGAP011368	AgamP4_3L:22,028,532..22,029,370(+)		odorant-binding protein 57	2	1	3L	Q7Q2W3,Q7204		22948	4.39	PBP_GOBP superfamily	No
AGAP011647	AgamP4_3L:30,753,689..30,754,558(-)		unspecified product	1	1	3L	Q706E0,Q8 289		33436	6.36	PBP_GOBP	No
AGAP012318	AgamP4_3L:40,168,852..40,169,329(-)		odorant-binding protein 23	2	1	3L	Q8I8R9 131		14914	4.69	PBP_GOBP	No
AGAP012319	AgamP4_3L:40,171,454..40,172,258(+)		odorant-binding protein 18	3	1	3L	A0A1S4H9 157		17541	8.69	PBP_GOBP	No
AGAP012320	AgamP4_3L:40,209,434..40,210,326(-)		odorant-binding protein 25	3	1	3L	Q6J291,Q7Q142		15602	4.38	PBP_GOBP	No
AGAP012321	AgamP4_3L:40,213,816..40,214,477(-)		odorant-binding protein 26	2	1	3L	Q8I8R6 131		14010	8.23	PBP_GOBP	No
AGAP012322	AgamP4_3L:40,217,349..40,217,875(+)		odorant-binding protein 67	2	1	3L	Q6H900 135		14895	4.42	PBP_GOBP	No
AGAP012323	AgamP4_3L:40,218,226..40,218,764(+)		odorant-binding protein 27	5	2	3L	Q5TN65 134		15645	8.08	PBP_GOBP	No
AGAP012324	AgamP4_3L:40,219,631..40,220,284(+)		odorant-binding protein 68	4	1	3L	Q5TN67 142		15959	4.22	PBP_GOBP	No
AGAP012325	AgamP4_3L:40,221,011..40,221,620(+)		odorant-binding protein 28	2	1	3L	Q8I8R4 134		14944	6.68	PBP_GOBP	No
AGAP012331	AgamP4_3L:40,708,338..40,709,444(-)		odorant-binding protein 29	1	1	3L	A0A1S4H90339		38033	6.5	PRK12678 superfamily/PBP_GOBP	Yes
AGAP012658	AgamP4_UNKN:22,697,816..22,698,745(+)		odorant-binding protein	4	1	UNKN	A0NAZ8 212		23564	5.44	PBP_GOBP	No
AGAP012659	AgamP4_UNKN:22,699,010..22,699,835(+)		odorant-binding protein	4	1	UNKN	Q5TXN1,Q7204		22292	8.56	PBP_GOBP	No
AGAP012714	AgamP4_UNKN:24,728,945..24,729,493(+)		odorant-binding protein	3	1	UNKN	A7UR17 121		13656	8.74	PBP_GOBP	No
AGAP012867	AgamP4_UNKN:35,107,623..35,108,585(+)		odorant-binding protein	2	1	UNKN	A0A1S4HA 228		25414	6.99	PBP_GOBP superfamily	No
AGAP013182	AgamP4_2R:21,343,359..21,344,048(-)		General odorant-binding protein 69 [Source:	1	1	2R	F5HK49 229		26276	9.45	PBP_GOBP	No
AGAP028120	AgamP4_3R:8,554,618..8,556,712(+)		D7 long form salivary protein [Source:UniPr	4	1	3R	A0A1S4HE9354		40919	5.04	PBP_GOBP	No
AGAP029062	AgamP4_2R:35,643,035..35,644,609(+)		odorant-binding protein 1	3	1	2R	A0A1U7F4 144		16553	5.77	PBP_GOBP	No
AGAP029127	AgamP4_3R:4,897,182..4,921,124(+)		chemosensory protein 5	7	2	3R	A0A2C9H3 275		30672	10.47	OS-D	No
AGAP029660	AgamP4_X:10,205,284..10,208,627(+)		odorant-binding protein 38	3	1	X	A0A453Z0C 858		91907	4.07	PBP_GOBP/PTZ00449 family	Yes
AGAP029848	AgamP4_2L:26,135,557..26,136,428(+)		unspecified product	4	1	2L	N/A 194		21199	6.59
A. gambiae	ORs
Gene ID Genomic Location (Gene) Product Description # Exons in G # Transcripts Chromosome UniProt ID(s Protein Leng Molecular W Isoelectric Point
AGAP000226	AgamP4_X:4,257,878..4,259,443(-)		odorant receptor 41	4	1	X	Q7PFY5 382		43728	7.82
AGAP000230	AgamP4_X:4,332,624..4,333,934(+)		odorant receptor 52	3	1	X	Q7PFY6 387		45150	9.37
AGAP001012	AgamP4_X:19,361,656..19,362,964(-)		odorant receptor 36	2	1	X	B6C9Z7,B6 407		46982	9.92
AGAP001912	AgamP4_2R:12,012,990..12,014,364(-)		odorant receptor 8	3	1	2R	Q7PUT5 399		45778	8.37
AGAP001915	AgamP4_2R:12,028,579..12,030,120(+)		gustatory receptor 24	3	1	2R	Q7PYF4 457		51736	8.02
AGAP002044	AgamP4_2R:14,476,443..14,477,869(+)		odorant receptor 77	2	1	2R	A0A1S4GD 384		43977	6.82
AGAP002045	AgamP4_2R:14,483,175..14,484,547(+)		odorant receptor 75	3	1	2R	Q7PL10 411		47482	9.47
AGAP002046	AgamP4_2R:14,488,896..14,490,269(+)		odorant receptor 76	3	1	2R	Q7PL09 411		47651	9.47
AGAP002125	AgamP4_2R:16,083,005..16,084,485(-)		odorant receptor 34	4	1	2R	Q7PUH4 380		45004	9.08
AGAP002126	AgamP4_2R:16,085,949..16,087,379(+)		odorant receptor 37	4	1	2R	Q7PUI3 393		46247	9.46
AGAP002558	AgamP4_2R:22,823,983..22,825,656(-)		odorant receptor 40	4	1	2R	Q7PR01 454		53423	6.96
AGAP002560	AgamP4_2R:22,848,871..22,859,691(-)		odorant receptor obligate co-receptor (Orco,	9	1	2R	Q7QCC7 478		54020	8.14
AGAP002639	AgamP4_2R:24,850,239..24,851,846(+)		odorant receptor 39	6	1	2R	Q1W6Z3,Q7 408		46544	7.96
AGAP002640	AgamP4_2R:24,857,474..24,859,095(+)		odorant receptor 38	6	1	2R	Q1W705,Q1 407		46772	9.09
AGAP002722	AgamP4_2R:26,239,866..26,241,686(+)		odorant receptor 28	7	1	2R	A0A1S4GF 398		45803	8.59
AGAP002995	AgamP4_2R:30,725,212..30,726,626(-)		odorant receptor 59	3	1	2R	Q7PGQ6 415		48042	8.85
AGAP003053	AgamP4_2R:31,518,962..31,520,179(+)		odorant receptor 45	2	1	2R	C3VRD3,C3 383		44394	9.46
AGAP003054	AgamP4_2R:31,522,347..31,524,042(-)		unspecified product	3	1	2R	Q7PGS4 367		42354	6.89
AGAP003055	AgamP4_2R:31,548,349..31,549,365(-)		unspecified product	2	1	2R	Q5TTI9 186		21126	5.82
AGAP003098	AgamP4_2R:32,427,076..32,428,603(-)		gustatory receptor 23	2	1	2R	C3VR18,C3 485		55676	8.67
AGAP003310	AgamP4_2R:35,654,020..35,655,382(-)		odorant receptor 66	3	1	2R	Q7PLX8 393		46001	7.47
AGAP004067	AgamP4_2R:49,427,240..49,428,511(+)		odorant receptor 58	2	1	2R	Q7PFG2 403		46165	8.94
AGAP004278	AgamP4_2R:53,743,102..53,744,526(+)		odorant receptor 42	4	1	2R	Q7PGY2 387		44578	8.05
AGAP004354	AgamP4_2R:55,001,915..55,003,375(+)		odorant receptor 26	5	1	2R	Q7PHE7 400		46193	8.61
AGAP004355	AgamP4_2R:55,005,817..55,007,288(+)		odorant receptor 27	5	1	2R	Q7PQB6 400		46297	8.8
AGAP004356	AgamP4_2R:55,011,288..55,013,113(+)		odorant receptor 56	5	1	2R	Q7PHE6 400		46109	8.67
AGAP004357	AgamP4_2R:55,021,019..55,023,096(+)		odorant receptor 57	5	1	2R	Q7PQA7 400		46039	8.53
AGAP004951	AgamP4_2L:7,150,215..7,151,819(-)		unspecified product	4	1	2L	Q7PPG6 384		43697	8.45
AGAP004971	AgamP4_2L:7,331,884..7,333,685(+)		unspecified product	4	1	2L	Q7PPH4 376		42722	8.13
AGAP004974	AgamP4_2L:7,438,692..7,440,690(+)		odorant receptor 31	4	1	2L	Q7PPH3 372		42308	8.31
AGAP005495	AgamP4_2L:16,208,398..16,210,303(-)		odorant receptor 80	8	1	2L	Q5TRM4 416		48551	7.88
AGAP005760	AgamP4_2L:20,326,504..20,329,197(-)		odorant receptor 33	6	1	2L	A0A1S4GR 426		49253	8.57
AGAP006167	AgamP4_2L:27,479,714..27,481,679(+)		odorant receptor 6	6	1	2L	A0A1S4GR 403		45579	7.75
AGAP006666	AgamP4_2L:36,460,340..36,461,765(-)		odorant receptor 48	4	1	2L	Q7PNY4 397		46875	9.45
AGAP006667	AgamP4_2L:36,462,175..36,463,687(-)		odorant receptor 49	5	1	2L	Q7PNX8 404		46691	9.49
AGAP007797	AgamP4_3R:1,086,850..1,088,386(+)		odorant receptor 23	6	1	3R	A0A1S4GW 399		45847	7
AGAP008114	AgamP4_3R:5,847,009..5,848,464(-)		odorant receptor 22	5	1	3R	Q7PJ50	388	44792	9.03
AGAP008333	AgamP4_3R:9,238,618..9,240,414(+)		odorant receptor 9	9	1	3R	Q7PN78	427	49914	9.46
AGAP008894	AgamP4_3R:20,491,807..20,494,352(+)		odorant receptor 65	9	1	3R	Q7PWP7	432	50003	9.38
AGAP009111	AgamP4_3R:25,747,232..25,748,570(-)		odorant receptor 29	4	1	3R	A0A1S4H07384		44667	8.44
AGAP009390	AgamP4_3R:32,030,015..32,031,375(+)		odorant receptor 53	4	1	3R	Q7PFK8 384		44097	7.87
AGAP009391	AgamP4_3R:32,031,703..32,033,093(+)		odorant receptor 30	4	1	3R	A0A1S4H1T376		43326	8.73
AGAP009392	AgamP4_3R:32,033,307..32,034,744(+)		odorant receptor 46	5	1	3R	Q7PFK4 387		44483	7.23
AGAP009393	AgamP4_3R:32,036,388..32,037,837(+)		odorant receptor 47	5	1	3R	Q7PSD9 387		44607	7.52
AGAP009394	AgamP4_3R:32,038,179..32,039,618(+)		odorant receptor 16	5	1	3R	Q7PSF0 385		44229	7.59
AGAP009395	AgamP4_3R:32,040,039..32,041,469(+)		odorant receptor 17	5	1	3R	Q7PSF5 387		44579	8.4
AGAP009396	AgamP4_3R:32,041,893..32,043,328(+)		odorant receptor 13	5	1	3R	Q7PSD5 388		44854	6.98
AGAP009397	AgamP4_3R:32,043,804..32,045,269(+)		odorant receptor 55	6	1	3R	A0A1S4H0 372		42234	8.75
AGAP009398	AgamP4_3R:32,045,684..32,047,114(+)		odorant receptor 15	5	1	3R	Q7PSD7 387		44631	8.31
AGAP009408	AgamP4_3R:32,329,771..32,331,315(-)		odorant receptor 14	5	1	3R	Q7PSE9 409		47886	8.33
AGAP009409	AgamP4_3R:32,332,298..32,334,098(-)		odorant receptor 51	5	1	3R	Q7QGB3 397		46325	8.52
AGAP009410	AgamP4_3R:32,334,341..32,335,846(-)		odorant receptor 18	5	1	3R	Q7QGB2 395		45545	7.85
AGAP009411	AgamP4_3R:32,336,311..32,337,725(-)		odorant receptor 20	5	1	3R	A0A1S4H1 397		45177	7.69
AGAP009519	AgamP4_3R:35,175,115..35,179,848(-)		odorant receptor 2	7	1	3R	Q8WTE6 378		43502	9.07
AGAP009520	AgamP4_3R:35,205,322..35,208,085(+)		odorant receptor 10	6	1	3R	Q7QG60 375		43473	8.6
AGAP009640	AgamP4_3R:37,461,872..37,463,578(-)		odorant receptor 1	8	1	3R	Q8WTE7 417		48520	7.67
AGAP009704	AgamP4_3R:39,202,488..39,204,310(+)		odorant receptor 68	5	1	3R	Q7PK70 390		45567	7.62
AGAP009705	AgamP4_3R:39,205,246..39,206,741(+)		odorant receptor 69	6	1	3R	Q5PTW4,Q7390		45330	6.08
AGAP009706	AgamP4_3R:39,216,524..39,218,386(+)		odorant receptor 70	5	1	3R	A0A1S4H1T374		43757	8.08
AGAP009707	AgamP4_3R:39,220,174..39,224,054(+)		odorant receptor 71	6	1	3R	Q5PTU5,Q7 386		45127	7.18
AGAP009718	AgamP4_3R:40,308,213..40,315,010(+)		odorant receptor 72	6	1	3R	Q7PK61 388		45013	8.03
AGAP009719	AgamP4_3R:40,344,156..40,348,077(+)		odorant receptor 73	6	1	3R	Q7PK60 388		44868	8.29
AGAP009720	AgamP4_3R:40,915,985..40,919,120(-)		odorant receptor 74	6	1	3R	Q7PK57 386		44875	8.59
AGAP009999	AgamP4_3R:47,434,756..47,437,212(-)		gustatory receptor 22	5	1	3R	Q7PMG3 467		54183	8.9
AGAP010504	AgamP4_3L:5,124,949..5,126,370(-)		odorant receptor 43	5	1	3L	Q7PHR5 386		44971	7.23
AGAP010505	AgamP4_3L:5,133,258..5,134,698(-)		odorant receptor 44	5	1	3L	Q7PHR4 386		44994	7.01
AGAP010507	AgamP4_3L:5,238,515..5,240,204(+)		unspecified product	5	1	3L	Q7PHR2 374		42926	8.89
AGAP011467	AgamP4_3L:24,981,411..24,982,903(+)		odorant receptor 5	6	1	3L	A0A1S4H7L389		45322	9.05
AGAP011468	AgamP4_3L:24,983,210..24,984,527(+)		odorant receptor 4	3	1	3L	Q7PMZ4,Q8397		45780	9.34
AGAP011469	AgamP4_3L:24,985,332..24,986,843(+)		odorant receptor 3	6	1	3L	A0A1S4H6P388		45438	8.25
AGAP011631	AgamP4_3L:30,452,742..30,454,242(-)		odorant receptor 11	4	1	3L	A0A1S4H75423		48966	8.43
AGAP011813	AgamP4_3L:33,701,576..33,703,082(+)		odorant receptor 54	5	1	3L	Q7PKC0 366		42465	5.66
AGAP011978	AgamP4_3L:35,792,480..35,793,875(-)		odorant receptor 62	3	1	3L	Q7PKC8 416		49302	9.45
AGAP011979	AgamP4_3L:35,814,701..35,816,121(+)		odorant receptor 60	3	1	3L	Q7PKC9 425		49559	8.75
AGAP011989	AgamP4_3L:35,923,244..35,924,671(+)		odorant receptor 63	3	1	3L	Q7PKD0 412		48748	8.68
AGAP011990	AgamP4_3L:35,934,433..35,935,859(+)		odorant receptor 64	3	1	3L	Q7PKD1 418		49294	8.61
AGAP011991	AgamP4_3L:35,936,167..35,937,569(+)		odorant receptor 61	3	1	3L	Q7PKD2 419		48284	8.04
AGAP012758	AgamP4_UNKN:27,491,965..27,492,285(-)		unspecified product	1	1	UNKN	C3VRG9,Q5106		11763	8.66
AGAP012854	AgamP4_UNKN:34,240,567..34,242,002(-)		unspecified product	7	1	UNKN	Q7QMJ4 389		45676	8.38
AGAP013396	AgamP4_2R:31,544,976..31,545,896(+)		unspecified product	2	1	2R	A0A1S4HB 168		19308	8.02
AGAP013512	AgamP4_X:4,256,585..4,257,638(-)		unspecified product	4	1	X	F5HJP5 203		22590	7.08
AGAP029499	AgamP4_3R:32,353,791..32,356,546(-)		odorant receptor 21	4	1	3R	Q7PSF3 395		45104	8.5
AGAP029705	AgamP4_3R:32,338,419..32,340,467(-)		odorant receptor 50	4	1	3R	A0NC62,Q7 397		45129	7.94
A. gambiae	IRs
Gene ID Genomic Location (Gene) Product Description # Exons in G # Transcripts Chromosome UniProt ID(s Protein Leng Molecular W Isoelectric Point
AGAP000140	AgamP4_X:2,149,467..2,153,072(+)		ionotropic receptor IR100a	2	1	X	Q7QET5	667	74133	9.02
AGAP000256	AgamP4_X:4,899,409..4,905,579(-)		unspecified product	17	1	X	Q7QF16	877	100171	6.76
AGAP000293	AgamP4_X:5,199,638..5,204,600(+)		ionotropic receptor IR100h	4	1	X	A7USI6	700	76451	9.61
AGAP000714	AgamP4_X:12,757,892..12,760,135(-)		ionotropic receptor IR7n	1	1	X	A0NCR0	747	83418	9.18
AGAP000798	AgamP4_X:14,600,558..14,612,683(-)		unspecified product	11	3	X	A0A1S4G9	998	111482	5.74
AGAP000801	AgamP4_X:14,618,213..14,735,179(-)		unspecified product	18	2	X	A0A1S4GA	931	104222	6.83
AGAP000803	AgamP4_X:14,738,910..14,744,732(+)		ionotropic receptor GLURIIa	7	1	X	Q7QE65	940	106001	6.33
AGAP001478	AgamP4_2R:5,389,595..5,396,375(+)		ionotropic receptor NMDAR1	12	1	2R	Q7PXM3	966	108433	7.11
AGAP001811	AgamP4_2R:10,851,535..10,853,577(+)		ionotropic receptor IR75h.1	6	1	2R	Q7PYA3	556	63867	9.38
AGAP001812	AgamP4_2R:10,855,315..10,858,195(+)		ionotropic receptor IR75h.2	6	1	2R	A0A1S4GD	640	73462	9.2
AGAP002763	AgamP4_2R:26,797,736..26,799,713(+)		ionotropic receptor IR7t	2	1	2R	A0ND03	634	71252	8.68
AGAP002797	AgamP4_2R:27,637,981..27,644,879(-)		ionotropic receptor GLURIId	9	1	2R	A0A1S4GG	1024	114294	5.45
AGAP002904	AgamP4_2R:29,129,776..29,133,439(-)		ionotropic receptor IR41a	6	1	2R	Q7PRA5	637	72019	5.64
AGAP003531	AgamP4_2R:39,207,749..39,210,030(-)		ionotropic receptor IR41n	5	1	2R	Q7QAU7	635	70997	7.01
AGAP004021	AgamP4_2R:47,922,057..47,924,574(+)		ionotropic receptor IR40a	5	1	2R	Q7Q260	742	84651	9.22
AGAP004432	AgamP4_2R:55,959,943..55,962,653(+)		unspecified product	5	1	2R	Q5TSZ6	670	76128	6.73
AGAP004475	AgamP4_2R:56,750,410..56,751,832(+)		ionotropic receptor IR100i	2	1	2R	Q7QA17	450	51407	8.51
AGAP004923	AgamP4_2L:6,086,866..6,107,665(-)		unspecified product	10	1	2L	A0A1S4GN	967	108634	8.53
AGAP004969	AgamP4_2L:7,301,536..7,303,771(+)		unspecified product	3	1	2L	Q7Q7X6	538	61651	9.45
AGAP005466	AgamP4_2L:15,949,821..15,952,169(-)		ionotropic receptor IR75l	6	1	2L	A0A1S4GP	669	75690	6.74
AGAP005527	AgamP4_2L:16,638,820..16,648,564(-)		Ionotropic receptor NMDAR3 [Source:UniP	16	1	2L	A0A1S4GQ	1795	196750	10.01
AGAP005677	AgamP4_2L:18,651,360..18,653,050(-)		ionotropic receptor IR133	2	1	2L	A7UTT5	551	62794	9.83
AGAP005678	AgamP4_2L:18,657,551..18,659,269(-)		ionotropic receptor IR134	1	1	2L	A0A1S4GP	572	65003	9.54
AGAP005679	AgamP4_2L:18,662,281..18,664,071(-)		ionotropic receptor IR135	1	1	2L	A0A1S4GP	596	68002	8.87
AGAP006026	AgamP4_2L:25,174,466..25,194,814(-)		Lig_chan-Glu_bd domain-containing protein	9	1	2L	A0A1S4GR	426	48903	7.02
AGAP006027	AgamP4_2L:25,253,539..25,317,317(+)		ionotropic glutamate receptor	13	1	2L	A0A1S4GR 972		110202	8.32
AGAP006407	AgamP4_2L:31,561,183..31,564,566(+)		ionotropic receptor IR142	2	1	2L	A0A1S4GS1588		67482	9.48
AGAP006440	AgamP4_2L:31,959,226..31,960,962(-)		ionotropic receptor IR136	1	1	2L	A0A1S4GS5578		67267	9.78
AGAP006691	AgamP4_2L:36,737,099..36,738,805(-)		ionotropic receptor IR139	1	1	2L	A7UUI4 568		65629	7.92
AGAP007498	AgamP4_2L:46,923,249..46,925,420(+)		ionotropic receptor IR75k	3	1	2L	Q7PT48 675		76536	9.22
AGAP007951	AgamP4_3R:3,275,939..3,278,326(+)		ionotropic receptor IR68a	4	1	3R	A0A1S4GW 715		82539	9.12
AGAP008511	AgamP4_3R:11,468,382..11,471,590(-)		ionotropic receptor IR21a	5	1	3R	A0A1S4GY 975		109617	8.3
AGAP008759	AgamP4_3R:17,136,717..17,139,240(+)		Ionotropic receptor IR41b [Source:UniProtK	5	1	3R	A0A1S4GZ 643		72241	6.74
AGAP009014	AgamP4_3R:23,550,238..23,553,011(-)		ionotropic receptor IR31a	9	1	3R	A0A1S4GZ 630		70752	9.64
AGAP010272	AgamP4_3R:51,916,767..51,920,771(-)		ionotropic receptor IR25a	10	1	3R	A0A1S4H3 946		107498	5.58
AGAP010411	AgamP4_3L:2,867,458..2,870,025(-)		ionotropic receptor IR8a	2	1	3L	Q7QDT5 828		93517	5.25
AGAP011943	AgamP4_3L:35,436,517..35,438,454(-)		ionotropic receptor IR60a	1	1	3L	A7UVF2 646		72703	4.72
AGAP011968	AgamP4_3L:35,685,959..35,693,114(-)		ionotropic receptor IR76b	5	1	3L	A0A1S4H94658		74543	8.98
AGAP012429	AgamP4_UNKN:284,129..301,557(-)		ionotropic receptor NMDAR2	3	1	UNKN	Q7PHP7 935		106195	6.59
AGAP012447	AgamP4_UNKN:1,553,252..1,557,582(+)		ionotropic receptor GLURIIe	7	1	UNKN	A0A1S4HA 939		106218	6.3
AGAP012872	AgamP4_UNKN:35,447,753..35,448,867(-)		unspecified product	3	1	UNKN	Q7QMI2 329		37063	8.44
AGAP012951	AgamP4_2R:39,202,960..39,205,188(-)		ionotropic receptor IR41c	4	1	2R	A0A1S4HB 667		75601	6.96
AGAP012969	AgamP4_2R:55,987,919..55,990,527(+)		unspecified product	4	1	2R	F5HLN2 672		76094	6
AGAP013085	AgamP4_2R:10,845,610..10,848,872(-)		ionotropic receptor IR75g	8	1	2R	A0A1S4HA 601		67813	8.25
AGAP013154	AgamP4_X:12,751,181..12,753,181(-)		ionotropic receptor IR7h.1	1	1	X	F5HJW1 666		75789	9.91
AGAP013172	AgamP4_X:12,771,474..12,773,520(+)		ionotropic receptor IR7y	2	1	X	F5HJW4 652		74229	9.6
AGAP013242	AgamP4_2R:16,645,150..16,647,020(+)		ionotropic receptor IR140.1	2	1	2R	F5HIV4 600		69662	7.3
AGAP013285	AgamP4_2R:26,795,525..26,797,440(+)		ionotropic receptor IR7u	2	1	2R	F5HKM7 612		70052	8.46
AGAP013363	AgamP4_2R:26,793,376..26,795,314(+)		ionotropic receptor IR7i	2	1	2R	F5HKM8 620		70753	10.03
AGAP013409	AgamP4_X:12,762,561..12,764,534(-)		ionotropic receptor IR7s	1	1	X	F5HJW2 657		73701	9.96
AGAP013416	AgamP4_2R:26,799,941..26,801,942(+)		ionotropic receptor IR7w	2	1	2R	F5HKM6 645		73542	8.86
AGAP013425	AgamP4_2R:42,015,346..42,017,474(+)		ionotropic receptor IR101	2	1	2R	F5HLE7 673		77405	6.67
AGAP013436	AgamP4_2R:16,642,188..16,643,962(+)		ionotropic receptor IR140.2	2	1	2R	A0A1S4HD 538		63197	6.95
AGAP013520	AgamP4_X:12,767,186..12,769,138(+)		ionotropic receptor IR7x	1	1	X	F5HJW3 650		72514	10.03
AGAP029134	AgamP4_3R:23,966,767..23,968,791(+)		unspecified product	2	1	3R	A0A2Y9D2 651		75623	9.66
AGAP029135	AgamP4_3R:3,017,777..3,019,483(-)		unspecified product	2	1	3R	A0A2Y9D2 543		63690	7.78
AGAP029136	AgamP4_2L:39,522,118..39,523,914(-)		unspecified product	2	1	2L	A0A2Y9D2 577		68039	6.77
AGAP029137	AgamP4_2L:39,531,347..39,533,137(-)		unspecified product	2	1	2L	A0A2Y9D2 577		67363	8.97
AGAP029140	AgamP4_3R:3,036,005..3,037,732(-)		unspecified product	2	1	3R	A0A2Y9D2 553		64724	8.36
AGAP029141	AgamP4_3R:3,013,008..3,014,733(-)		unspecified product	2	1	3R	A0A2Y9D2 551		64842	6.46
AGAP029142	AgamP4_2L:39,524,753..39,526,584(-)		unspecified product	2	1	2L	A0A2Y9D2 590		68603	8.78
AGAP029145	AgamP4_3R:3,027,715..3,029,428(+)		unspecified product	2	1	3R	A0A2Y9D2 547		63480	5.98
AGAP029149	AgamP4_2R:38,459,701..38,461,462(-)		unspecified product	2	1	2R	A0A2Y9D2 565		64584	9.12
AGAP029150	AgamP4_3R:23,963,754..23,965,558(+)		unspecified product	2	1	3R	A0A2Y9D2 579		67726	8.65
AGAP029152	AgamP4_2R:37,215,428..37,217,131(+)		unspecified product	1	1	2R	A0A2Y9D2 567		66428	8.85
AGAP029153	AgamP4_3L:16,232,848..16,234,665(-)		unspecified product	2	1	3L	A0A2Y9D2 582		66780	10.01
AGAP029154	AgamP4_2L:31,961,290..31,962,960(-)		unspecified product	1	1	2L	A0A2Y9D2 556		63822	9.49
AGAP029158	AgamP4_2L:39,534,515..39,536,346(-)		unspecified product	2	1	2L	A0A2Y9D2 590		68202	8.51
AGAP029159	AgamP4_2R:37,209,511..37,211,235(+)		unspecified product	1	1	2R	A0A2Y9D2 574		67436	8.75
AGAP029160	AgamP4_2R:38,498,074..38,499,846(+)		unspecified product	1	1	2R	A0A2Y9D2 590		68705	8.7
AGAP029162	AgamP4_2R:29,682,510..29,684,315(+)		unspecified product	2	1	2R	A0A2Y9D2 578		65941	7.97
AGAP029164	AgamP4_3R:24,008,396..24,010,245(-)		unspecified product	2	1	3R	A0A2Y9D2 593		68482	7.84
AGAP029165	AgamP4_2R:38,492,046..38,493,812(+)		unspecified product	1	1	2R	A0A2Y9D2 588		68495	7.63
AGAP029170	AgamP4_2L:39,620,459..39,622,272(-)		unspecified product	2	1	2L	A0A2Y9D2 583		67700	6.76
AGAP029171	AgamP4_2L:39,626,121..39,627,934(-)		unspecified product	2	1	2L	A0A2Y9D2 583		68000	7.72
AGAP029172	AgamP4_2L:31,953,018..31,954,724(-)		unspecified product	1	1	2L	A0A2Y9D2I568		65660	9.39
AGAP029174	AgamP4_3R:51,614,300..51,616,058(-)		unspecified product	2	1	3R	A0A2Y9D2 561		65417	8.5
AGAP029177	AgamP4_3R:25,122,431..25,124,135(-)		unspecified product	2	1	3R	A0A2Y9D2I546		62423	8.98
AGAP029178	AgamP4_3R:3,025,377..3,027,111(+)		unspecified product	2	1	3R	A0A2Y9D2 552		64178	6.73
AGAP029182	AgamP4_3R:23,969,786..23,971,624(+)		unspecified product	2	1	3R	A0A2Y9D2I589		68830	9.12
AGAP029183	AgamP4_3R:25,176,976..25,178,796(-)		unspecified product	2	1	3R	A0A2Y9D2 577		66191	6.76
AGAP029184	AgamP4_3R:25,114,422..25,116,116(+)		unspecified product	2	1	3R	A0A2Y9D2 541		62383	6.68
AGAP029188	AgamP4_2R:31,458,247..31,464,198(+)		ionotropic receptor IR141	9	1	2R	A0A2Y9D2 680		78252	10.41
AGAP029200	AgamP4_2R:53,576,263..53,577,993(+)		ionotropic receptor	1	1	2R	A0A3F2YY 576		66217	8.26
AGAP029201	AgamP4_2R:24,157,984..24,159,849(-)		ionotropic receptor	2	1	2R	A0A3F2YY 596		67301	8.59
AGAP029202	AgamP4_2R:38,495,278..38,496,972(-)		ionotropic receptor	1	1	2R	A0A3F2YY 564		65516	9.12
AGAP029208	AgamP4_3R:3,021,140..3,022,860(+)		ionotropic receptor	2	1	3R	A0A3F2YY 547		63685	5.85
AGAP029209	AgamP4_3R:1,446,437..1,448,397(-)		ionotropic receptor	2	1	3R	A0A3F2YY 637		73899	9.85
AGAP029210	AgamP4_3R:30,413,249..30,415,153(-)		ionotropic receptor	1	1	3R	A0A3F2YY 634		72681	9.78
AGAP029212	AgamP4_3R:3,015,632..3,017,327(-)		ionotropic receptor	2	1	3R	A0A3F2YY 542		63560	5.09
AGAP029215	AgamP4_3R:3,033,805..3,035,555(-)		ionotropic receptor	2	1	3R	A0A3F2YY 557		64422	7.27
AGAP029216	AgamP4_3R:2,489,106..2,490,880(+)		ionotropic receptor	2	1	3R	A0A3F2YY 569		66139	8.85
AGAP029217	AgamP4_3R:3,031,446..3,033,181(+)		ionotropic receptor	2	1	3R	A0A3F2YY 552		64314	6.19
AGAP029220	AgamP4_3R:25,179,775..25,181,523(-)		ionotropic receptor	2	1	3R	A0A3F2YY 564		64694	7.59
AGAP029222	AgamP4_2L:30,157,831..30,159,533(-)		ionotropic receptor	2	1	2L	A0A3F2YY 543		63100	7.59
AGAP029223	AgamP4_2L:39,629,116..39,630,917(-)		ionotropic receptor	2	1	2L	A0A3F2YY 579		67406	7.14
AGAP029225	AgamP4_2L:30,153,983..30,155,685(-)		ionotropic receptor	2	1	2L	A0A3F2YY 543		62991	7.03
AGAP029226	AgamP4_2L:31,957,279..31,958,958(-)		ionotropic receptor	1	1	2L	A0A3F2YY 559		65002	8.66
AGAP029227	AgamP4_2L:39,536,590..39,538,424(-)		ionotropic receptor	2	1	2L	A0A3F2YY 590		69196	9.43
AGAP029228	AgamP4_2L:31,954,985..31,956,676(-)		ionotropic receptor	1	1	2L	A0A3F2YY 563		64862	8.5
AGAP029229	AgamP4_2L:39,526,799..39,528,630(-)		ionotropic receptor	2	1	2L	A0A3F2YY 589		68648	9.46
AGAP029230	AgamP4_2L:30,166,118..30,167,820(-)		ionotropic receptor	2	1	2L	A0A3F2YY 543		63159	6.9
AGAP029232	AgamP4_2L:39,529,239..39,531,023(-)		ionotropic receptor	2	1	2L	A0A3F2YY 573		66449	6.83
AGAP029233	AgamP4_2L:39,538,653..39,540,514(+)		ionotropic receptor	2	1	2L	A0A3F2YY 588		67932	8.04
AGAP029834	AgamP4_2L:31,541,346..31,543,150(-)		unspecified product	2	1	2L	A0A499FX1574		67698	8.75
AGAP029836	AgamP4_2L:31,536,612..31,538,409(-)		unspecified product	2	1	2L	A0A499FX2577		67611	8.8
AGAP029838 A.funestus	AgamP4_2L:31,539,225..31,540,991(-) OBPs		unspecified product	2	1	2L	A0A499FW 566		66436	8.96
Gene ID Genomic Location (Gene) Product Description # Exons in G # Transcripts Chromosome UniProt ID(s Protein Leng Molecular W Isoelectric PoIdentified domains Domain Duplication
AFUN000566	AfunF3_2:76,450,343..76,451,687(-)		OBP22	2	1	2	A0A182R32 299		34284	4.78	PBP_GOBP	No
AFUN001169	AfunF3_3:29,860,708..29,861,942(+)		UNCH	2	1	3	A0A182R4S 314		35838	4.9	PBP_GOBP superfamily	No
AFUN001187	AfunF3_2:12,946,820..12,949,267(-)		OBP7	3	1	2	E5FD93 145		16601	4.84	PBP_GOBP	No
AFUN001355	AfunF3_3:72,845,008..72,845,878(-)		OBP24	3	1	3	E5FD98 156		17600	8.3	PBP_GOBP	No
AFUN001356	AfunF3_3:72,848,308..72,849,034(+)		OBP23	2	1	3	A0A182R5B132		14941	4.43	PBP_GOBP	No
AFUN001707	AfunF3_2:6,544,850..6,545,863(-)		OBP11	1	1	2	E5FD96 207		23395	7.13	PBP_GOBP	No
AFUN002276	AfunF3_3:28,200,988..28,201,568(+)		UNCH	3	1	3	A0A182R7X84		9190	6.85		No
AFUN002277	AfunF3_3:28,197,912..28,198,884(+)		OBP54	5	1	3	A0A182R7X178		19993	4.84	PBP_GOBP	No
AFUN002279	AfunF3_3:28,189,557..28,190,261(+)		OBP49	2	1	3	A0A182R7X127		14567	5.81	PBP_GOBP	No
AFUN002280	AfunF3_3:28,187,595..28,188,706(-)		OBP71	3	1	3	A0A182R7Y266		31290	6.14		No
AFUN002414	AfunF3_2:51,229,357..51,230,248(-)		OBP6	4	1	2	A0A182R8B160		18150	6.8	PBP_GOBP	No
AFUN002754	AfunF3_3:10,572,002..10,572,949(-)		OBP29	4	1	3	A0A182R99 144		16658	5.17		No
AFUN002983	AfunF3_2:16,762,496..16,765,294(+)		OBP69	2	1	2	A0A182R9X201		22996	7.89	PBP_GOBP	No
AFUN003806	AfunF3_2:86,941,804..86,943,115(+)		OBP46	2	1	2	A0A182RC9126		14558	8.08	OS-D	No
AFUN003809	AfunF3_2:86,924,929..86,925,602(+)		CSP3	2	1	2	A0A182RC9172		19351	4.3	OS-D	No
AFUN004349	AfunF3_2:82,014,644..82,015,631(+)		OBP21	3	1	2	A0A182RD 136		15001	4.67	PBP_GOBP	No
AFUN004721	AfunF3_2:17,648,884..17,649,821(+)		OBP49	3	1	2	A0A182REU178		20523	5.51	PBP_GOBP	No
AFUN005090	AfunF3_2:11,046,451..11,048,196(+)		OBP39	2	1	2	A0A182RFV463		51981	6.33	PBP_GOBP/PBP_GOBP/PBP_GOBP	Yes
AFUN005215	AfunF3_2:95,347,405..95,348,373(+)		OBP43	1	1	2	A0A182RG7322		36932	7.26	PBP_GOBP/PBP_GOBP	Yes
AFUN005856	AfunF3_2:23,886,503..23,887,338(+)		OBP2	2	1	2	A0A182RH 145		16851	7.58	PBP_GOBP	No
AFUN005869	AfunF3_2:52,785,763..52,786,329(-)		OBP19	3	1	2	A0A182RI0 68		7578	9.25	PBP_GOBP superfamily	No
AFUN005949	AfunF3_3:31,092,359..31,097,353(+)		OBP69	4	1	3	A0A182RI8 206		23486	6.68	PBP_GOBP	No
AFUN006828	AfunF3_X:6,798,930..6,799,944(+)		OBP34	1	1	X	A0A182RK 296		33728	5.83	PBP_GOBP	No
AFUN006829	AfunF3_X:6,801,488..6,802,321(+)		OBP34	1	1	X	A0A182RK 277		32064	5.04	PBP_GOBP	No
AFUN006830	AfunF3_X:6,804,098..6,804,928(+)		OBP36	1	1	X	A0A182RK 276		31896	5.17	PBP_GOBP	No
AFUN006831	AfunF3_X:6,806,277..6,807,305(+)		OBP35	1	1	X	A0A182RK 342		38923	6.32	PBP_GOBP	No
AFUN006832	AfunF3_X:6,810,306..6,811,148(-)		OBP33	1	1	X	A0A182RK 280		31757	5.34	PBP_GOBP/PBP_GOBP	Yes
AFUN006842	AfunF3_X:6,863,905..6,864,735(-)		OBP34	1	1	X	A0A182RK 276		31690	4.8	PBP_GOBP	No
AFUN006843	AfunF3_X:6,866,392..6,867,273(-)		OBP34	1	1	X	A0A182RK 293		33313	5.68	PBP_GOBP	No
AFUN007245	AfunF3_3:84,527,566..84,528,579(-)		UNCH	1	1	3	A0A182RLX337		38564	4.63	PBP_GOBP/PBP_GOBP	Yes
AFUN007246	AfunF3_3:84,525,710..84,526,779(+)		UNCH	2	1	3	A0A182RLX326		36874	5.56	PBP_GOBP/PBP_GOBP	Yes
AFUN007247	AfunF3_3:84,522,711..84,523,877(+)		UNCH	1	1	3	A0A182RLX388		43644	7.82	PBP_GOBP	No
AFUN007416	AfunF3_2:84,463,916..84,465,237(+)		OBP69	4	1	2	A0A182RM 361		41824	4.26	PBP_GOBP superfamily	No
AFUN007791	AfunF3_2:20,359,700..20,360,835(-)		OBP3	3	1	2	A0A182RN 151		17650	5.92	PBP_GOBP	No
AFUN007826	AfunF3_2:3,382,027..3,387,859(-)		UNCH	3	1	2	A0A182RNJ 122		13909	10.42	OS-D superfamily	No
AFUN008615	AfunF3_2:24,119,197..24,120,977(+)		OBP1	3	1	2	E5FD89 144		16608	6.01	PBP_GOBP	No
AFUN008835	AfunF3_3:56,855,797..56,857,081(-)		OBP22	2	1	3	A0A182RRE143		15975	4.27	PBP_GOBP	No
AFUN009116	AfunF3_2:14,463,090..14,477,094(-)		OBP66	4	1	2	A0A182RS6 166		18532	4.42	PBP_GOBP	No
AFUN009219	AfunF3_2:1,480,833..1,481,736(-)		OBP10	3	1	2	A0A182RSG136		15173	7.92	PBP_GOBP	No
AFUN009503	AfunF3_2:86,860,987..86,861,214(-)		OBP68	1	1	2	A0A182RTA75		8224	10.12	OSD	No
AFUN009595	AfunF3_3:72,047,435..72,048,577(+)		OBP29	1	1	3	A0A182RTJ 317		36248	6.81	PRK12678 superfamily/PBP_GOBP	Yes
AFUN009738	AfunF3_3:4,451,028..4,451,857(-)		OBP 47	3	1	3	A0A182RTY194		21096	7.41	PBP_GOBP	No
AFUN009740	AfunF3_3:4,447,794..4,448,684(+)		OBP46	2	1	3	A0A182RTY202		22098	7.84	PBP_GOBP superfamily	No
AFUN010164	AfunF3_X:12,858,216..12,859,406(-)		OBP19	1	1	X	A0A182RV5396		43842	4.26	PBP_GOBP	No
AFUN010262	AfunF3_3:63,249,994..63,250,851(+)		OBP57	2	1	3	A0A182RV 205		22903	4.49	PBP_GOBP superfamily	No
AFUN010812	AfunF3_3:41,549,890..41,550,714(-)		OBP41	1	1	3	A0A182RX0274		31187	6.56	PBP_GOBP/PBP_OBP	Yes
AFUN010835	AfunF3_3:40,998,214..40,999,526(-)		OBP20	3	1	3	A0A182RX2158		17692	8.82	PBP_GOBP	No
AFUN016167	AfunF3_2:70,857,358..70,858,514(-)		UNCH	4	1	2	A0A1I8JUL 251		28774	7.62	KIAA1430	No
AFUN016168	AfunF3_2:70,856,060..70,857,165(-)		UNCH	4	1	2	A0A1I8JUN 229		25984	9.68	PDZ_signaling/PDZ_signalling	Yes
AFUN016169	AfunF3_2:70,859,734..70,860,878(-)		OBP5	7	1	2	A0A1I8JUP 152		17591	8.38	PBP_GOBP	No
AFUN016174	AfunF3_X:7,540,153..7,540,840(-)		OBP8	2	1	X	A0A1I8JUP 141		16230	4.54	PBP_GOBP	No
AFUN016175	AfunF3_X:7,538,951..7,539,659(-)		OBP9	2	1	X	E5FD94 139		15732	4.91	PBP_GOBP	No
AFUN016238	AfunF3_3:63,242,947..63,245,674(-)		UNCH	4	1	3	A0A1I8JUW614		68469	7.6	Abhydrolase superfamily	No
AFUN016239	AfunF3_3:63,239,917..63,241,983(-)		UNCH	4	1	3	A0A1I8JUV 597		66900	7.78	Abhydrolase superfamily	No
AFUN016240	AfunF3_3:63,247,568..63,248,574(-)		OBP56	3	1	3	A0A1I8JUT 235		27180	5.54	PBP_GOBP	No
AFUN016454	AfunF3_2:84,470,279..84,470,983(-)		OBP46	3	1	2	A0A1Y9HD 169		18995	6.45	PhBP	No
AFUN016455	AfunF3_2:84,468,725..84,469,489(-)		OBP66	3	1	2	A0A1Y9HE 169		18589	6.45	PhBP	No
AFUN016456	AfunF3_2:84,467,346..84,468,062(-)		OBP22	3	1	2	A0A1Y9HE 165		18844	8.09	PhBP	No
AFUN016457	AfunF3_2:84,471,742..84,472,488(-)		UNCH	3	1	2	A0A1Y9HF 166		18769	9.84	PBP_GOBP superfamily	No
AFUN016458	AfunF3_2:84,466,506..84,467,168(-)		OBP49	2	1	2	A0A1Y9HD 174		19153	7.48	PBP_GOBP	No
AFUN016581	AfunF3_3:60,433,043..60,434,291(+)		OBP4	5	1	3	A0A2Y9D1 146		16223	7.89	PBP_GOBP	No
AFUN016582	AfunF3_3:60,430,498..60,435,889(+)		UNCH	4	1	3	A0A2Y9D1 118		13205	7.22		No
AFUN018655	AfunF3_3:72,789,695..72,790,802(-)		OBP68	4	1	3	A0A4Y0BF 140		15864	4.13	PBP_GOBP	No
AFUN018679	AfunF3_3:4,453,279..4,454,144(+)		OBP48	3	1	3	A0A4Y0BIB199		21951	4.88		No
AFUN018712	AfunF3_3:43,703,243..43,704,555(-)		OBP3	3	1	3	A0A182RX2158		17692	8.82		No
AFUN018886	AfunF3_3:4,434,168..4,434,618(-)		OBP47	1	1	3	A0A4Y0BF 113		12448	6.43	PBP_GOBP	No
AFUN018949	AfunF3_3:72,788,658..72,789,273(-)		OBP28	2	1	3	A0A4Y0BE 132		14723	6.68		No
AFUN019162	AfunF3_3:4,430,913..4,431,767(+)		OBP46	2	1	3	A0A182RTY202		22098	7.84	PBP_GOBP	No
AFUN019637	AfunF3_2:84,454,744..84,456,011(+)		OBP27	4	1	2	A0A4Y0BH 315		36240	8.25	PBP_GOBP superfamily	No
AFUN020278	AfunF3_2:36,105,002..36,105,735(+)		OBP67	2	1	2	A0A4Y0BH 148		16284	4.36	PBP_GOBP	No
AFUN020552	AfunF3_2:86,927,512..86,929,735(-)		SAP3	2	1	2	A0A4Y0BL 126		14622	8.08	PBP_GOBP	No
AFUN021078	AfunF3_3:72,679,328..72,679,918(-)		OBP23	2	1	3	A0A4Y0BN 71		7572	6.7	OS-D	No
AFUN021079	AfunF3_3:72,680,322..72,680,943(-)		OBP68	2	1	3	A0A4Y0BT 64		7362	3.97		No
AFUN021080	AfunF3_3:72,792,180..72,792,838(-)		OBP13	2	1	3	A0A4Y0BM 134		14799	4.46	PBP_GOBP superfamily	No
AFUN021081	AfunF3_3:72,681,021..72,681,446(-)		OBP64	2	1	3	A0A4Y0BM 64		7162	4.52	PBP_GOBP	No
AFUN021082	AfunF3_3:72,791,332..72,792,006(-)		OBP27	3	1	3	A0A4Y0BK 136		15837	8.06		No
AFUN021083	AfunF3_3:72,799,850..72,801,046(+)		OBP13	3	1	3	A0A4Y0BN 132		14516	4.31	PBP_GOBP	No
AFUN021084	AfunF3_3:72,795,743..72,796,801(+)		OBP26	2	1	3	A0A4Y0BT 131		14078	7.95	PBP_GOBP	No
AFUN021167	AfunF3_3:28,190,966..28,191,703(+)		OBP21	3	1	3	A0A4Y0BM 180		20105	5.02	PBP_GOBP	No
AFUN021168	AfunF3_3:28,194,630..28,195,237(+)		UNCH	3	1	3	A0A4Y0BK 87		10270	7.63		No
AFUN021197	AfunF3_3:10,575,366..10,577,650(-)		UNCH	6	1	3	A0A4Y0BT 487		55643	8.1		No
AFUN021198	AfunF3_3:10,573,314..10,575,159(-)		OBP57	8	1	3	A0A4Y0BN 324		37250	6.83	GH16_beta_GRP/CBM39	Yes
AFUN021362	AfunF3_2:86,939,969..86,940,675(-)		SAP2	2	1	2	A0A4Y0BL 127		14835	5.06		No
AFUN021363	AfunF3_2:86,937,263..86,939,688(-)		UNCH	4	1	2	A0A4Y0BP 424		47342	7.17	OS-D	No
AFUN021616	AfunF3_2:52,784,849..52,785,682(+)		OBP20	4	1	2	A0A4Y0BL 145		15943	7.89	EEP superfamily	No
AFUN021617	AfunF3_2:52,782,560..52,784,637(+)		UNCH	4	1	2	A0A4Y0BQ 404		45709	5.24	PBP_GOBP	No
AFUN022087	AfunF3_3:4,462,507..4,463,547(+)		OBP70	4	1	3	A0A4Y0BR 210		23451	5.38	NCU-G1	No
AFUN022088	AfunF3_3:4,464,920..4,465,918(+)		OBP63	4	1	3	A0A4Y0BV 198		20823	5.14
AFUN022089	AfunF3_3:4,463,737..4,464,691(+)		OBP64	4	1	3	A0A4Y0BQ 200		22191	8.36
											PBP_GOBP
A.funestus	ORs
Gene ID Genomic Location (Gene) Product Description # Exons in G # Transcripts Chromosome UniProt ID(s Protein Leng Molecular W Isoelectric Point
AFUN000040	AfunF3_2:46,964,821..46,966,257(-)		OR8	3	1	2	A0A182R1K399		45896	8.04
AFUN000043	AfunF3_2:46,977,007..46,978,518(+)		GusR24	3	1	2	A0A182R1K457		51744	8.26
AFUN000877	AfunF3_2:66,522,549..66,524,529(+)		OR65	9	1	2	A0A182R3Y420		49175	9.32
AFUN001687	AfunF3_2:6,152,896..6,154,094(-)		OR76	2	1	2	A0A182R69 370		42397	8.05
AFUN001688	AfunF3_2:6,154,863..6,156,218(-)		OR75	3	1	2	A0A182R69 409		46999	8.3
AFUN001689	AfunF3_2:6,161,261..6,162,472(-)		OR77	2	1	2	A0A182R69 381		44211	6.68
AFUN002108	AfunF3_3:63,617,066..63,618,549(-)		OR54	5	1	3	A0A182R7F 368		42408	5.33
AFUN002481	AfunF3_2:51,977,014..51,978,967(+)		OR27	5	1	2	A0A182R8H401		46321	6.48
AFUN002901	AfunF3_2:75,977,889..75,979,242(+)		OR29	4	1	2	A0A182R9P 384		44555	7.82
AFUN003900	AfunF3_X:9,232,739..9,234,200(+)		OR52	4	1	X	A0A182RCI 418		49370	9.27
AFUN004194	AfunF3_2:199,847..201,207(-)		OR42	4	1	2	A0A182RD 392		44974	7.11
AFUN004279	AfunF3_3:25,632,236..25,635,208(+)		OR6	4	1	3	A0A182RD 189		21899	6.32
AFUN005222	AfunF3_2:95,253,469..95,255,073(+)		OR50	4	1	2	A0A182RG8396		45670	8.94
AFUN005310	AfunF3_2:93,190,235..93,191,985(+)		OR2	7	1	2	A0A0A7DM375		43231	8.79
AFUN005400	AfunF3_2:70,740,262..70,741,986(+)		OR1	8	1	2	A0A182RG 421		49178	8.2
AFUN005655	AfunF3_2:79,973,141..79,974,751(-)		OR390	6	1	2	A0A182RH 386		45121	6.75
AFUN005806	AfunF3_X:12,239,434..12,240,659(-)		OR36	2	1	X	A0A182RH 233		26749	10.77
AFUN006153	AfunF3_3:60,648,777..60,650,180(+)		OR24	4	1	3	A0A182RIT 323		37230	7.43
AFUN007521	AfunF3_3:82,526,112..82,527,482(+)		OR63	3	1	3	A0A182RM 411		48579	8.16
AFUN007522	AfunF3_3:82,537,230..82,538,655(+)		OR61	3	1	3	A0A182RM 422		48701	7.85
AFUN007918	AfunF3_2:44,822,542..44,835,191(+)		OR59	4	1	2	A0A182RN 382		45110	8.97
AFUN007940	AfunF3_2:45,088,516..45,089,894(-)		OR37	4	1	2	A0A182RN 389		46458	9.58
AFUN007941	AfunF3_2:45,091,253..45,092,601(+)		OR34	4	1	2	A0A182RN 380		45138	9.36
AFUN008089	AfunF3_X:11,555,543..11,556,532(-)		OR385	1	1	X	A0A182RPA329		38951	8.57
AFUN008090	AfunF3_X:11,553,357..11,554,645(-)		OR36	2	1	X	A0A182RPA408		47702	8.63
AFUN008522	AfunF3_2:31,886,760..31,888,852(+)		OR39	5	1	2	A0A182RQI 474		55033	8.96
AFUN008523	AfunF3_2:31,914,843..31,915,846(+)		OR38	11	1	2	A0A182RQI 243		27677	9.01
AFUN008524	AfunF3_2:38,027,602..38,028,618(-)		OR38	3	1	2	A0A182RQI 250		28520	9
AFUN008580	AfunF3_X:11,500,131..11,501,613(-)		OR11	4	1	X	A0A182RQ 426		49469	6.64
AFUN008614	AfunF3_2:24,129,175..24,130,491(-)		OR66	3	1	2	A0A182RQ 393		46618	6.62
AFUN009118	AfunF3_2:14,516,417..14,518,183(-)		OR40	4	1	2	A0A182RS7 455		53617	7.53
AFUN009851	AfunF3_2:89,842,240..89,843,780(+)		OR23	6	1	2	A0A182RU9399		45579	7.68
AFUN010167	AfunF3_3:82,265,575..82,266,991(+)		OR60	3	1	3	A0A182RV5428		50626	9.37
AFUN010168	AfunF3_3:82,240,657..82,242,103(-)		OR62	3	1	3	A0A182RV5424		50183	8.25
AFUN010712	AfunF3_2:60,293,259..60,295,392(+)		GusR22	5	1	2	A0A182RW 467		54314	9.23
AFUN011830	AfunF3_3:44,951,265..44,952,790(+)		OR22	5	1	3	A0A182RZU388		45117	9.03
AFUN015721	AfunF3_2:51,971,608..51,973,071(+)		OR26	5	1	2	A0A182S4J 401		46457	7.81
AFUN015737	AfunF3_2:14,537,622..14,548,995(-)		Orco, OR7	9	1	2	A0A0A7DL 478		54105	8.14
AFUN015769	AfunF3_2:33,353,226..33,354,939(+)		OR28	7	1	2	A0A182S4P 398		46451	8.19
AFUN015770	AfunF3_2:33,355,382..33,357,168(+)		UNCH	2	1	2	A0A182S4P 177		19628	4.65
AFUN015781	AfunF3_2:95,255,418..95,256,882(+)		OR18	5	1	2	A0A182S4R 381		44777	8.54
AFUN015782	AfunF3_2:95,257,301..95,258,806(+)		OR51	5	1	2	A0A182S4R 404		46813	8.21
AFUN015874	AfunF3_2:43,487,412..43,488,880(+)		GusR23	3	1	2	A0A182S50 451		51335	7.32
AFUN015875	AfunF3_2:43,485,637..43,487,272(+)		11111	4	1	2	A0A182S50 269		29548	6.23
AFUN015900	AfunF3_2:93,163,773..93,165,234(-)		OR367	6	1	2	A0A182S53 374		43585	9.11
AFUN015901	AfunF3_2:93,166,731..93,168,315(-)		OR10	6	1	2	A0A182S53 374		43288	8.82
AFUN015939	AfunF3_2:95,452,180..95,453,613(-)		OR360	5	1	2	A0A182S57 387		44865	8.51
AFUN015940	AfunF3_2:95,453,882..95,455,259(-)		OR359	4	1	2	A0A182S57 384		44430	7.81
AFUN015941	AfunF3_2:95,450,357..95,451,789(-)		OR16	5	1	2	A0A182S57 387		44386	8.99
AFUN015942	AfunF3_2:95,449,058..95,450,033(-)		OR55	3	1	2	A0A182S57 263		30300	8.11
AFUN015964	AfunF3_3:7,387,020..7,389,292(-)		UNCH	3	1	3	A0A182S59 663		74071	6.32
AFUN015965	AfunF3_3:7,390,848..7,392,819(-)		OR78	8	1	3	A0A182S59 416		48816	7.04
AFUN015968	AfunF3_2:95,506,757..95,508,131(-)		OR357	4	1	2	A0A182S59 384		44465	7.78
AFUN015969	AfunF3_2:95,508,843..95,510,192(-)		OR53	4	1	2	A0A182S5A 384		44493	8.38
AFUN015970	AfunF3_2:95,505,064..95,506,488(-)		OR358	5	1	2	A0A182S5A 387		44802	8.36
AFUN015973	AfunF3_3:93,362,465..93,363,796(-)		OR4	3	1	3	A0A182S5A 393		45561	9.88
AFUN015974	AfunF3_3:93,360,638..93,362,124(-)		OR3	6	1	3	A0A182S5A 388		45061	8.44
AFUN015975	AfunF3_3:93,364,142..93,365,696(-)		OR5	6	1	3	A0A182S5A 389		45175	8.38
AFUN015986	AfunF3_2:79,975,555..79,984,816(-)		OR389	6	1	2	A0A182S5B 386		44829	6.49
AFUN015987	AfunF3_2:79,985,697..79,988,172(-)		OR68	5	1	2	A0A182S5B 390		45681	7.05
AFUN015988	AfunF3_X:9,156,901..9,158,205(-)		OR348	3	1	X	A0A182S5B 363		41642	7.61
AFUN015989	AfunF3_X:9,158,576..9,159,950(-)		OR41	4	1	X	A0A182S5C 382		43893	7.56
AFUN015994	AfunF3_3:60,545,560..60,546,394(-)		OR342	2	1	3	A0A182S5C 254		29503	8.21
AFUN015995	AfunF3_3:60,549,182..60,550,621(-)		OR575	5	1	3	A0A182S5C 386		44999	6.41
AFUN019179	AfunF3_2:31,901,868..31,903,562(+)		OR39	8	1	2	A0A4Y0BE 411		46667	8.88
AFUN019310	AfunF3_2:38,044,172..38,045,864(-)		OR38	6	1	2	A0A4Y0BF 411		46720	8.73
AFUN019686	AfunF3_2:43,474,819..43,476,302(+)		GR23	2	1	2	A0A4Y0BG 452		51432	7.32
AFUN020153	AfunF3_3:22,395,470..22,396,820(+)		UNCH	4	1	3	A0A4Y0BN 379		43522	7.16
A.funestus Gene ID	IRs Genomic Location (Gene)		Product Description	# Exons in G # Transcripts Chromosome			UniProt ID(s Protein Leng Molecular W Isoelectric Point
AFUN003581	AfunF3_2:90,570,492..90,595,128(+)		IR140.2	11	1	2	A0A182RBL1861		217137	5.8
AFUN003825	AfunF3_2:70,432,146..70,433,258(-)		IR21a	1	1	2	A0A182RC 370		42908	8.72
AFUN003826	AfunF3_2:70,429,846..70,431,874(-)		PBPe	4	1	2	A0A182RC 574		64144	7.79
AFUN004207	AfunF3_2:49,036,789..49,038,459(+)		IR139	1	1	2	A0A182RD 556		64210	6.97
AFUN005851	AfunF3_2:23,823,829..23,825,824(-)		uncharacterized	4	1	2	A0A182RH 268		29913	5.61
AFUN005868	AfunF3_2:52,786,843..52,789,068(+)		IR41t	4	1	2	A0A182RI0 601		68079	5.01
AFUN006037	AfunF3_3:9,172,117..9,172,775(-)		IR133	2	1	3	A0A182RIH 91		10606	8.12
AFUN006038	AfunF3_3:9,172,854..9,174,533(-)		IR135	1	1	3	A0A182RIH 559		64698	6.85
AFUN006102	AfunF3_2:97,338,705..97,341,246(-)		Ir168	3	1	2	A0A182RIN 403		46723	9.48
AFUN006377	AfunF3_3:37,625,190..37,626,468(-)		IRA	1	1	3	A0A182RJF 417		49348	8.61
AFUN006724	AfunF3_3:82,101,872..82,107,959(-)		UNCH	5	1	3	A0A182RK 1868		201941	5.09
AFUN006726	AfunF3_3:82,116,922..82,122,225(-)		IR76b	5	1	3	A0A182RK 627		70672	9.43
AFUN006738	AfunF3_3:32,101,994..32,103,361(+)		IR142	1	1	3	A0A182RK 455		52685	8.74
AFUN006740	AfunF3_3:32,090,672..32,095,035(-)		IR142	4	1	3	A0A182RK 352		41311	6.34
AFUN007077	AfunF3_3:40,883,133..40,884,397(+)		UNCH	2	1	3	A0A182RLF 253		28346	7.38
AFUN007078	AfunF3_3:40,885,713..40,895,037(+)		IR649	6	1	3	A0A182RLG396		46321	9.63
AFUN007095	AfunF3_3:62,905,587..62,906,688(+)		UNCH	2	1	3	A0A182RLH342		37296	9.19
AFUN007352	AfunF3_X:4,256,552..4,260,728(+)		IR100h	4	1	X	A0A182RM 724		81197	8.15
AFUN007409	AfunF3_2:84,549,002..84,552,900(+)		UNCH	3	1	2	A0A182RM 1193		136307	8.23
AFUN007499	AfunF3_3:32,447,640..32,455,392(-)		IR136	5	1	3	A0A182RM 1077		124215	8.87
AFUN007647	AfunF3_3:7,727,115..7,737,398(-)		NMDAR3	16	1	3	A0A182RN21781		197173	9.91
AFUN007694	AfunF3_3:7,190,099..7,192,551(-)		IR75l	6	1	3	A0A182RN6668		75651	8.39
AFUN007856	AfunF3_2:44,122,044..44,124,815(-)		IR141	5	1	2	A0A182RN 332		38149	9.35
AFUN007857	AfunF3_2:44,126,311..44,127,405(-)		uncharacterized	3	1	2	A0A182RN 263		30443	10.47
AFUN007984	AfunF3_2:45,672,709..45,675,733(-)		IR75g	7	1	2	A0A182RP0 530		60785	7.92
AFUN007985	AfunF3_2:45,676,184..45,681,409(+)		IR75h	6	1	2	A0A182RP0 749		85992	8.77
AFUN008837	AfunF3_3:56,866,702..56,869,282(-)		IR8a	2	1	3	A0A182RRE792		89649	5.6
AFUN009297	AfunF3_3:2,514,272..2,516,353(-)		IR75k	3	1	3	A0A182RSP 652		74730	7.66
AFUN009383	AfunF3_2:33,939,611..33,947,087(+)		IR7t	8	1	2	A0A182RSY2029		234800	7.99
AFUN009862	AfunF3_2:36,101,410..36,104,185(-)		IR41a	6	1	2	A0A182RU 634		72377	5.76
AFUN010325	AfunF3_2:90,231,313..90,233,114(-)		IRA	2	1	2	A0A182RV 581		67504	9
AFUN010416	AfunF3_X:16,753,943..16,764,077(+)		NMDAR2	5	1	X	A0A182RV 1098		122726	7.14
AFUN010497	AfunF3_2:62,499,791..62,510,547(+)		IR140.1	6	1	2	A0A182RW 1706		197700	6.28
AFUN011601	AfunF3_X:15,641,288..15,645,732(-)		IR7y	3	1	X	A0A182RZ7 1275		146405	9.14
AFUN011661	AfunF3_2:39,856,878..39,858,979(+)		IR101	2	1	2	A0A182RZD671		77467	6.72
AFUN011974	AfunF3_3:13,200,503..13,221,659(-)		GLURlla	6	1	3	A0A182S09 504		57994	6.97
AFUN016017	AfunF3_2:50,571,709..50,573,457(+)		IRA	1	1	2	A0A1I8JU6 568		66254	8.66
AFUN016018	AfunF3_2:50,567,323..50,568,963(+)		IR139	1	1	2	A0A1I8JU4 544		63285	7.48
AFUN016324	AfunF3_2:14,828,551..14,831,035(+)		IR40a	5	1	2	A0A1Y9HE 637		72466	7.86
AFUN016339	AfunF3_3:12,980,894..13,054,123(-)		GABA	10	1	3	A0A1Y9HE 557		61218	9.11
AFUN018611	AfunF3_3:13,288,335..13,303,370(+)		UNCH	4	1	3	A0A4Y0BF 421		48614	6.83
AFUN018640	AfunF3_3:43,707,243..43,714,201(-)		ANF_receptor	5	1	3	A0A4Y0BI7 451		49103	7.9
AFUN020236	AfunF3_X:3,946,943..3,954,715(-)		GLURIIc	10	2	X	A0A4Y0BH 965		107469	6.07
AFUN020659	AfunF3_3:13,078,312..13,114,983(-)		GLURl	11	1	3	A0A4Y0BL 886		101250	7.86
AFUN020699	AfunF3_X:15,653,517..15,656,519(+)		IR7h	2	1	X	A0A4Y0BR 660		75050	9.36
AFUN020739	AfunF3_2:67,990,040..67,992,741(+)		OR2	3	1	2	A0A4Y0BM 410		46218	7.58
AFUN021070	AfunF3_2:12,167,502..12,175,999(+)		UNCH	10	2	2	A0A4Y0BM 1216		136284	5.41
AFUN021071	AfunF3_2:12,161,216..12,167,033(+)		NMDAR1	12	1	2	A0A4Y0BM 964		108190	7.02
AFUN021602	AfunF3_X:7,150,652..7,154,992(+)		UNCH	4	1	X	A0A4Y0BP 458		51942	9.22
AFUN021603	AfunF3_X:7,155,457..7,159,518(+)		IR93a	18	1	X	A0A4Y0BN 912		104467	6.89
AFUN021803	AfunF3_3:7,745,414..7,747,138(+)		UNCH	4	1	3	A0A4Y0BQ 284		31291	6.95
AFUN021804	AfunF3_3:7,747,865..7,753,156(+)		UNCH	6	1	3	A0A4Y0BV 335		37085	6.7
AFUN022308	AfunF3_X:15,645,986..15,650,798(+)		IR7s	3	1	X	A0A4Y0BR 1276		144621	9.43
